# Supplementary material for: Oral Citrate Supplementation Mitigates Age‐Associated Pathologic Intervertebral Disc Calcification in LG/J Mice
Source: Aging Cell. 2025 Feb 11;24(5):e14504. doi: 10.1111/acel.14504 (PMC12073913; doi:10.1111/acel.14504)
Supplement: Supplementary file 2 — Appendix S1. [file ACEL-24-e14504-s003.xlsx]

## Sheet: 1.1 RNA-Seq Rawcounts
Supplementary Table 1.1 RNA-sequencing raw counts for NP tissues from Untreated Control and K3Citrate-treated mice
gene_id	symbol	Control 1	Control 2	Control 3	Control 4	K3Citrate 1	K3Citrate 2	K3Citrate 3	K3Citrate 4
ENSMUSG00000051951	Xkr4	12	36	17	22	23	10	19	19
ENSMUSG00000089699	Gm1992	0	0	0	0	0	0	0	0
ENSMUSG00000102331	Gm19938	0	8	17	4	1	14	0	8
ENSMUSG00000102343	Gm37381	0	0	0	0	0	0	0	0
ENSMUSG00000025900	Rp1	16	13	13	21	16	18	5	37
ENSMUSG00000025902	Sox17	6	0	2	2	2	0	0	0
ENSMUSG00000104238	Gm37587	0	0	0	0	0	0	0	0
ENSMUSG00000104328	Gm37323	0	0	0	0	2	3	0	1
ENSMUSG00000033845	Mrpl15	830	589	683	892	718	634	586	779
ENSMUSG00000025903	Lypla1	1520	1461	1446	1659	1914	1165	1174	1340
ENSMUSG00000033813	Tcea1	1482	1615	1630	2195	2852	1669	1287	1728
ENSMUSG00000002459	Rgs20	0	1	0	1	2	4	3	0
ENSMUSG00000085623	Gm16041	0	0	0	0	2	0	0	0
ENSMUSG00000033793	Atp6v1h	2670	2967	2766	3105	3629	2635	2297	2976
ENSMUSG00000025905	Oprk1	0	0	1	0	0	0	0	0
ENSMUSG00000033774	Npbwr1	0	0	0	0	0	0	0	0
ENSMUSG00000025907	Rb1cc1	5545	5807	5004	5732	8871	4780	5019	5497
ENSMUSG00000090031	4732440D04Rik	705	504	679	443	493	667	559	838
ENSMUSG00000087247	Alkal1	0	0	0	0	0	0	0	0
ENSMUSG00000033740	St18	0	2	4	0	0	0	0	0
ENSMUSG00000051285	Pcmtd1	4213	4287	3944	3902	6616	3583	3628	4348
ENSMUSG00000097797	Gm26901	26	16	57	23	3	56	18	33
ENSMUSG00000103067	Gm30414	2	2	4	6	3	7	0	2
ENSMUSG00000025909	Sntg1	0	8	0	0	0	0	0	0
ENSMUSG00000061024	Rrs1	715	672	924	1263	1567	623	888	648
ENSMUSG00000025911	Adhfe1	1775	2489	1487	1333	2074	1404	2061	1623
ENSMUSG00000079671	2610203C22Rik	188	155	186	167	210	143	166	183
ENSMUSG00000067879	Vxn	3	4	0	0	5	0	0	0
ENSMUSG00000099827	Gm29520	0	0	0	0	0	0	0	0
ENSMUSG00000025912	Mybl1	1655	1367	1616	2381	2377	1371	994	1665
ENSMUSG00000045210	Vcpip1	5441	5522	5164	6117	8715	4634	4667	5056
ENSMUSG00000097893	1700034P13Rik	11	10	4	12	16	6	4	13
ENSMUSG00000025915	Sgk3	1118	1367	1264	1158	953	1116	864	1118
ENSMUSG00000046101	Mcmdc2	5	2	6	0	10	2	15	2
ENSMUSG00000098234	Snhg6	178	105	194	220	139	165	137	129
ENSMUSG00000099032	Tcf24	116	105	140	190	139	44	69	76
ENSMUSG00000025916	Ppp1r42	32	42	22	24	20	25	21	21
ENSMUSG00000087199	Gm15818	0	0	1	0	0	0	0	0
ENSMUSG00000025917	Cops5	2207	2097	2356	2696	3187	1913	1842	2205
ENSMUSG00000056763	Cspp1	1332	1214	1749	1378	877	1826	1131	1477
ENSMUSG00000067851	Arfgef1	10882	8912	9089	7855	12345	8429	7582	8030
ENSMUSG00000042501	Cpa6	224	209	291	147	115	254	165	140
ENSMUSG00000048960	Prex2	48	112	85	41	154	67	67	95
ENSMUSG00000057715	A830018L16Rik	0	0	1	0	0	0	0	0
ENSMUSG00000097171	Gm17644	0	0	1	0	0	0	0	0
ENSMUSG00000101314	Gm29663	0	0	0	0	0	0	0	0
ENSMUSG00000016918	Sulf1	139	310	330	107	74	263	200	130
ENSMUSG00000025938	Slco5a1	0	0	2	0	0	1	0	0
ENSMUSG00000099498	Gm29283	0	0	0	0	0	0	0	0
ENSMUSG00000042414	Prdm14	0	0	0	0	1	0	0	0
ENSMUSG00000005886	Ncoa2	6146	6499	4815	5016	8306	4842	5346	4144
ENSMUSG00000101476	Gm29570	36	31	25	21	22	33	25	32
ENSMUSG00000025935	Tram1	5284	5042	4844	6684	8555	3650	4224	4056
ENSMUSG00000025937	Lactb2	1058	861	789	937	838	900	775	980
ENSMUSG00000067813	Xkr9	1	2	0	0	3	0	0	2
ENSMUSG00000025932	Eya1	0	25	0	5	4	1	1	0
ENSMUSG00000054493	Gm9947	0	2	0	0	0	0	0	0
ENSMUSG00000025930	Msc	0	2	0	0	0	0	0	0
ENSMUSG00000032769	Trpa1	0	27	0	0	0	0	0	0
ENSMUSG00000092083	Kcnb2	12	9	2	0	0	2	1	0
ENSMUSG00000025925	Terf1	705	818	604	625	590	793	707	817
ENSMUSG00000032719	Sbspon	0	0	0	1	0	0	0	0
ENSMUSG00000067795	4930444P10Rik	0	0	0	0	0	0	3	0
ENSMUSG00000043716	Rpl7	12646	9390	11836	15418	20324	10976	11407	10065
ENSMUSG00000025921	Rdh10	4541	3710	3693	4736	5266	2479	3132	2776
ENSMUSG00000100868	Gm28095	0	0	0	0	0	0	0	0
ENSMUSG00000025920	Stau2	1261	1442	1315	1578	1957	1266	1035	1126
ENSMUSG00000089982	Gm7568	0	0	0	0	0	0	0	0
ENSMUSG00000025939	Ube2w	1395	1327	1351	1519	2006	1089	919	1361
ENSMUSG00000079658	Eloc	1754	1417	1492	1877	2521	1192	1184	1478
ENSMUSG00000097744	D030040B21Rik	1	0	0	1	0	3	0	1
ENSMUSG00000025940	Tmem70	404	361	446	551	696	356	277	344
ENSMUSG00000025779	Ly96	57	54	59	54	89	63	44	53
ENSMUSG00000101640	Gm28376	0	0	0	0	0	0	0	0
ENSMUSG00000042686	Jph1	546	831	699	951	1426	588	575	605
ENSMUSG00000100110	Gm28783	2	7	0	1	4	2	0	7
ENSMUSG00000025777	Gdap1	18	38	55	24	36	19	18	22
ENSMUSG00000099899	Gm28784	0	0	0	0	0	0	0	0
ENSMUSG00000067780	Pi15	0	239	5	6	0	2	3	2
ENSMUSG00000100053	Gm28154	14	25	39	9	1	30	12	30
ENSMUSG00000085125	Gm16070	135	176	192	102	82	148	96	100
ENSMUSG00000025776	Crispld1	370	405	444	391	267	256	171	265
ENSMUSG00000099895	Gm28153	0	0	0	0	0	0	0	0
ENSMUSG00000109887	Gm28756	0	0	4	0	0	0	0	0
ENSMUSG00000025774	Crisp4	0	0	0	0	0	0	0	0
ENSMUSG00000073735	Defb18	0	0	0	0	0	0	0	0
ENSMUSG00000067773	Defb41	0	0	0	0	0	0	0	0
ENSMUSG00000089787	Gm15825	0	0	0	0	0	0	0	0
ENSMUSG00000042596	Tfap2d	0	0	0	0	0	0	0	0
ENSMUSG00000025927	Tfap2b	0	0	0	0	0	0	0	0
ENSMUSG00000100538	Gm28340	0	0	0	0	0	0	0	0
ENSMUSG00000043760	Pkhd1	4	6	0	2	6	0	3	1
ENSMUSG00000089914	4930486I03Rik	0	0	0	0	0	0	0	0
ENSMUSG00000099906	Gm28653	0	0	0	0	0	0	0	0
ENSMUSG00000025929	Il17a	0	0	0	0	0	0	0	0
ENSMUSG00000041872	Il17f	22	81	59	35	58	56	70	97
ENSMUSG00000041859	Mcm3	612	792	633	701	649	714	679	609
ENSMUSG00000102121	Gm28065	0	0	0	0	0	0	0	0
ENSMUSG00000097934	6720483E21Rik	4	0	0	0	1	0	0	0
ENSMUSG00000025931	Paqr8	71	16	20	34	31	28	39	38
ENSMUSG00000041809	Efhc1	103	47	53	18	17	49	26	45
ENSMUSG00000041779	Tram2	2936	2478	3028	2896	2769	2296	2539	2602
ENSMUSG00000099971	Gm28287	8	4	0	6	4	10	2	1
ENSMUSG00000025933	Tmem14a	295	252	172	197	260	208	238	240
ENSMUSG00000025934	Gsta3	79	85	100	56	51	62	55	99
ENSMUSG00000099343	Gm28836	0	0	1	0	1	0	0	0
ENSMUSG00000067750	Khdc1a	0	0	0	0	0	0	0	0
ENSMUSG00000041722	Khdc1c	0	0	0	0	0	0	0	0
ENSMUSG00000085079	Khdc1b	0	3	0	0	0	0	0	0
ENSMUSG00000028033	Kcnq5	24	290	88	73	132	88	100	61
ENSMUSG00000041670	Rims1	0	3	0	0	0	1	0	0
ENSMUSG00000101227	Gm29506	7	25	0	5	9	3	14	1
ENSMUSG00000073730	4933415F23Rik	0	0	0	0	0	2	0	0
ENSMUSG00000097970	Gm27028	132	72	50	55	66	71	87	76
ENSMUSG00000100775	Gm29107	26	28	19	24	15	15	28	31
ENSMUSG00000026158	Ogfrl1	1300	1319	1281	1647	2238	1149	1456	1325
ENSMUSG00000099503	Gm28822	0	0	0	0	0	0	0	0
ENSMUSG00000026156	B3gat2	0	6	0	2	0	4	0	0
ENSMUSG00000026155	Smap1	1499	1304	1412	1641	1546	1242	1243	1472
ENSMUSG00000026154	Sdhaf4	176	97	157	197	127	160	120	131
ENSMUSG00000026153	Fam135a	3233	2954	3086	3447	4550	2692	2470	3006
ENSMUSG00000026147	Col9a1	122	65	93	57	24	52	58	47
ENSMUSG00000026141	Col19a1	13	12	4	2	16	2	18	5
ENSMUSG00000073725	Lmbrd1	6080	6011	4956	6039	8055	4520	5191	4876
ENSMUSG00000100483	Gm28237	0	0	0	0	0	0	0	0
ENSMUSG00000099392	Gm29414	0	0	0	0	0	0	0	0
ENSMUSG00000033569	Adgrb3	184	135	134	112	57	133	127	81
ENSMUSG00000073722	4931408C20Rik	0	0	0	0	0	0	0	0
ENSMUSG00000101514	Gm5524	0	0	0	0	0	0	0	0
ENSMUSG00000048411	Gm597	0	0	0	0	0	0	0	0
ENSMUSG00000053185	Gm9898	0	1	0	0	0	0	0	0
ENSMUSG00000048874	Phf3	5277	4848	4970	5664	7912	4832	4782	5466
ENSMUSG00000026064	Ptp4a1	76	179	102	225	234	84	57	77
ENSMUSG00000117310	Ptp4a1	1	1	0	0	0	1	0	1
ENSMUSG00000117091	Gm5698	0	0	0	0	0	0	0	0
ENSMUSG00000086727	4931428L18Rik	0	0	0	0	2	0	0	0
ENSMUSG00000100237	Gm28644	0	0	1	0	0	0	0	0
ENSMUSG00000100910	Gm29128	0	0	0	0	0	0	0	0
ENSMUSG00000050217	Lgsn	0	3	0	0	0	0	0	0
ENSMUSG00000026063	Pih1d3	0	0	0	0	0	0	0	0
ENSMUSG00000026058	Khdrbs2	6	0	0	0	0	0	0	0
ENSMUSG00000091318	Gm5415	0	0	0	0	0	0	0	0
ENSMUSG00000102917	Gm37724	0	0	0	0	0	0	0	0
ENSMUSG00000104230	Gm37591	0	0	0	0	0	0	0	0
ENSMUSG00000026134	Prim2	461	554	555	472	461	608	362	449
ENSMUSG00000004768	Rab23	1527	1264	1383	1971	1656	1340	1170	1221
ENSMUSG00000042215	Bag2	105	133	79	196	191	126	84	145
ENSMUSG00000042197	Zfp451	3924	4247	3996	5095	5949	3677	3280	4168
ENSMUSG00000042182	Bend6	30	31	44	19	16	13	25	10
ENSMUSG00000026131	Dst	182985	107985	144588	114554	97785	155283	159714	124175
ENSMUSG00000096992	Gm26788	6	3	5	3	19	4	4	1
ENSMUSG00000104397	Gm37958	0	0	0	0	0	0	0	0
ENSMUSG00000102336	Gm37233	611	596	423	372	414	484	379	327
ENSMUSG00000042111	Ccdc115	837	642	820	913	978	583	689	618
ENSMUSG00000101711	Gm28306	0	0	0	0	0	0	0	0
ENSMUSG00000026127	Imp4	1508	1511	1498	1869	2158	1222	1379	1414
ENSMUSG00000026126	Ptpn18	7	31	7	3	5	13	64	9
ENSMUSG00000100280	Gm28417	0	5	0	0	0	1	0	0
ENSMUSG00000101223	4930568A12Rik	0	0	0	0	0	0	0	0
ENSMUSG00000026125	Prss39	0	0	0	0	0	0	0	0
ENSMUSG00000026124	Cfc1	0	0	0	0	0	0	0	0
ENSMUSG00000037529	Prss40	0	0	0	0	0	0	0	0
ENSMUSG00000045815	1700101I19Rik	0	0	0	0	0	0	0	0
ENSMUSG00000045174	Amer3	4	0	1	0	0	0	0	0
ENSMUSG00000037509	Arhgef4	540	212	225	391	512	323	509	232
ENSMUSG00000118272	Arhgef4	0	0	0	0	0	0	0	0
ENSMUSG00000104002	Gm38336	118	103	87	63	104	81	124	93
ENSMUSG00000037503	Fam168b	5890	6279	5758	7110	10759	4790	5855	5470
ENSMUSG00000026123	Plekhb2	7245	5586	6404	6788	7665	5020	5648	6133
ENSMUSG00000104417	Gm37068	0	0	0	6	0	0	0	0
ENSMUSG00000101714	Gm28415	0	0	0	0	0	0	0	0
ENSMUSG00000102531	1110002O04Rik	1	0	0	0	0	0	0	0
ENSMUSG00000102279	Gm37146	0	0	0	0	0	0	0	0
ENSMUSG00000103708	Gm33222	0	0	0	0	0	0	0	0
ENSMUSG00000104201	4930535G08Rik	0	0	0	0	0	0	0	0
ENSMUSG00000045216	Hs6st1	2367	1718	1682	2195	2574	1362	1803	1320
ENSMUSG00000104523	Gm37335	0	1	0	0	0	0	0	0
ENSMUSG00000102202	Gm33280	3	6	3	4	0	2	3	1
ENSMUSG00000037470	Uggt1	4461	3423	3519	3808	4106	2678	3076	2391
ENSMUSG00000047180	Neurl3	10	30	9	13	3	23	89	10
ENSMUSG00000037447	Arid5a	723	2177	599	2654	10111	596	1198	845
ENSMUSG00000102762	4930403P22Rik	0	30	6	8	52	8	8	10
ENSMUSG00000010453	Kansl3	4101	2990	3431	3465	3874	2637	2906	3006
ENSMUSG00000037432	Fer1l5	3	11	3	13	7	11	5	2
ENSMUSG00000001143	Lman2l	1414	1065	1241	876	890	1065	1145	1047
ENSMUSG00000037408	Cnnm4	1009	995	850	1201	1475	550	953	635
ENSMUSG00000001138	Cnnm3	3805	3494	2857	3288	5984	2389	3433	2915
ENSMUSG00000102845	Gm38033	0	5	2	8	8	2	1	3
ENSMUSG00000067653	Ankrd23	489	371	433	351	426	330	400	380
ENSMUSG00000079610	Ankrd39	606	424	506	519	390	371	443	463
ENSMUSG00000026121	Sema4c	865	739	712	742	808	482	647	466
ENSMUSG00000087589	D430040D24Rik	373	302	258	255	310	305	290	343
ENSMUSG00000046337	Fam178b	12	17	31	9	8	16	25	18
ENSMUSG00000061518	Cox5b	634	540	655	842	906	610	736	609
ENSMUSG00000037351	Actr1b	4848	3390	3900	5340	6119	3227	3297	3521
ENSMUSG00000102416	4933424G06Rik	10	9	15	4	25	7	13	6
ENSMUSG00000104237	Gm33533	0	0	0	0	0	0	0	0
ENSMUSG00000026117	Zap70	13	19	1	6	5	6	14	10
ENSMUSG00000026116	Tmem131	5037	4751	4384	4586	5761	3763	4395	3504
ENSMUSG00000102930	Gm38115	102	103	106	97	43	45	34	98
ENSMUSG00000050122	Vwa3b	190	267	310	284	227	202	225	210
ENSMUSG00000103603	Gm37020	0	0	0	0	0	0	0	0
ENSMUSG00000026114	Cnga3	0	0	4	0	1	0	1	0
ENSMUSG00000026113	Inpp4a	5470	4678	4937	3960	5018	4048	4648	3818
ENSMUSG00000086064	4930439A04Rik	0	0	0	0	0	0	0	0
ENSMUSG00000026112	Coa5	4038	3799	3408	4408	5304	2661	2797	3664
ENSMUSG00000026111	Unc50	1202	936	1095	1094	1297	933	866	936
ENSMUSG00000026110	Mgat4a	3024	3060	2494	4189	5765	1928	2845	1967
ENSMUSG00000026090	2010300C02Rik	756	1341	895	1235	1887	682	1074	814
ENSMUSG00000089767	4930556I23Rik	0	0	1	0	0	0	0	0
ENSMUSG00000060771	Tsga10	497	447	552	396	386	525	392	530
ENSMUSG00000097268	Gm26805	7	12	12	9	3	17	6	10
ENSMUSG00000037216	Lipt1	234	201	166	234	199	143	176	181
ENSMUSG00000026088	Mitd1	250	200	233	278	188	194	164	220
ENSMUSG00000026087	Mrpl30	1162	1025	1196	1457	2051	969	1105	1131
ENSMUSG00000061584	Lyg2	0	0	0	0	0	0	0	3
ENSMUSG00000087374	Gm15457	3	6	0	0	2	0	0	4
ENSMUSG00000026085	Lyg1	0	2	0	3	0	0	0	0
ENSMUSG00000058407	Txndc9	2279	2351	2274	2659	3683	2080	2243	2138
ENSMUSG00000026083	Eif5b	3455	2823	2858	3263	4196	2932	3291	3391
ENSMUSG00000026082	Rev1	2369	2167	2192	2623	3063	2249	1957	2281
ENSMUSG00000103804	Gm37062	74	111	136	62	52	128	84	129
ENSMUSG00000102716	Gm5099	0	3	0	0	0	0	0	0
ENSMUSG00000037138	Aff3	4942	4409	4103	4421	5654	4174	4656	3272
ENSMUSG00000085391	Gm16150	4	0	0	0	0	0	0	0
ENSMUSG00000085280	Gm16151	33	25	15	14	4	15	8	20
ENSMUSG00000087131	Gm16152	3	5	0	2	0	6	2	2
ENSMUSG00000048814	Lonrf2	288	284	422	309	202	239	140	166
ENSMUSG00000026080	Chst10	468	299	367	302	194	354	252	249
ENSMUSG00000103647	Gm37707	1	0	1	2	0	0	0	0
ENSMUSG00000067604	Nms	0	0	0	0	0	0	0	0
ENSMUSG00000026078	Pdcl3	950	807	787	1068	1548	913	1005	772
ENSMUSG00000104188	Gm37821	0	0	0	0	0	0	0	0
ENSMUSG00000026077	Npas2	84	198	73	174	642	66	97	126
ENSMUSG00000073702	Rpl31	5008	3929	4926	6543	8387	5816	5699	4532
ENSMUSG00000003134	Tbc1d8	1124	1400	1041	1543	2354	898	1881	1011
ENSMUSG00000003135	Cnot11	1132	950	1085	1237	1775	868	1046	986
ENSMUSG00000085894	Gm15832	130	93	101	55	62	99	115	84
ENSMUSG00000048234	Rnf149	1267	1179	990	1444	2018	969	1024	968
ENSMUSG00000050967	Creg2	275	206	136	174	262	153	206	224
ENSMUSG00000097083	D930019O06Rik	4	6	5	0	6	2	0	1
ENSMUSG00000057173	Rfx8	17	12	34	6	4	6	20	10
ENSMUSG00000091937	Gm3646	0	0	0	0	0	0	0	0
ENSMUSG00000101634	1700066B17Rik	0	0	0	0	0	2	0	0
ENSMUSG00000026074	Map4k4	6555	7111	7082	7434	9850	6001	6586	6303
ENSMUSG00000026073	Il1r2	5	11	8	3	0	12	166	2
ENSMUSG00000097899	Gm16894	0	4	4	3	1	1	0	0
ENSMUSG00000026072	Il1r1	1192	1419	1769	2437	1604	1022	871	776
ENSMUSG00000070942	Il1rl2	10	35	8	1	0	6	36	0
ENSMUSG00000026069	Il1rl1	4	16	4	0	0	10	25	0
ENSMUSG00000026070	Il18r1	6	22	9	16	1	8	36	5
ENSMUSG00000026068	Il18rap	80	120	45	113	10	137	409	22
ENSMUSG00000104441	Gm35801	0	0	0	0	0	0	0	0
ENSMUSG00000026065	Slc9a4	0	0	0	0	0	0	0	0
ENSMUSG00000026062	Slc9a2	0	4	0	0	0	0	0	0
ENSMUSG00000103679	Gm37623	0	1	0	0	0	0	0	0
ENSMUSG00000103270	Gm37915	0	2	0	0	0	0	0	0
ENSMUSG00000041945	Mfsd9	249	261	207	270	140	167	119	200
ENSMUSG00000079588	Tmem182	6	19	9	13	2	5	1	2
ENSMUSG00000104072	4930448I06Rik	0	0	0	0	0	0	0	0
ENSMUSG00000100185	Gm28634	0	0	0	0	0	0	0	0
ENSMUSG00000100832	Gm29260	0	0	0	0	0	0	0	0
ENSMUSG00000053640	Gm9915	0	0	0	0	0	0	0	0
ENSMUSG00000101919	Gm29664	0	0	0	0	0	0	0	0
ENSMUSG00000101299	Gm28175	0	0	0	0	0	0	0	0
ENSMUSG00000100180	Gm28140	0	0	0	0	0	0	0	0
ENSMUSG00000060424	Pantr1	0	0	0	0	0	2	0	0
ENSMUSG00000093436	Gm20646	0	0	0	0	0	0	0	0
ENSMUSG00000045515	Pou3f3	0	0	0	4	0	2	0	0
ENSMUSG00000097063	Pantr2	0	0	0	0	0	0	0	0
ENSMUSG00000099784	Dalir	0	0	0	0	0	0	0	0
ENSMUSG00000060679	Mrps9	979	946	910	972	934	970	879	995
ENSMUSG00000041907	Gpr45	4	8	2	4	22	6	0	2
ENSMUSG00000070939	Tgfbrap1	2454	2602	2453	2887	4155	2096	2334	2075
ENSMUSG00000100269	Gm28782	0	0	0	0	0	0	0	0
ENSMUSG00000041878	8430432A02Rik	45	60	62	81	194	26	36	64
ENSMUSG00000010290	AI597479	1528	1151	1394	1635	1528	966	970	1134
ENSMUSG00000008136	Fhl2	821	901	1610	2460	1685	626	853	869
ENSMUSG00000099576	Gm29040	5	10	1	2	10	5	2	0
ENSMUSG00000066877	Nck2	8613	9780	9573	9968	14004	6281	9326	6145
ENSMUSG00000026051	Ecrg4	4692	6047	6914	7165	8540	3539	5074	2303
ENSMUSG00000100764	Gm29155	22	42	50	48	84	54	55	55
ENSMUSG00000100635	Gm29157	104	66	107	96	104	77	110	58
ENSMUSG00000100480	Gm29156	67	71	79	114	136	75	67	72
ENSMUSG00000057363	Uxs1	2645	2502	2659	3310	3415	1953	2144	2089
ENSMUSG00000041763	Tpp2	4267	4399	4239	4596	6141	3804	3815	4410
ENSMUSG00000047343	Mettl21c	6	0	7	2	1	4	3	0
ENSMUSG00000091844	Gm8251	22	12	32	32	15	45	4	28
ENSMUSG00000026049	Tex30	142	113	210	335	251	169	141	175
ENSMUSG00000026047	Poglut2	810	607	693	648	648	597	437	570
ENSMUSG00000041684	Bivm	948	889	860	1009	1013	712	619	797
ENSMUSG00000026048	Ercc5	1227	1105	1237	1279	1393	1189	1098	1201
ENSMUSG00000046828	Mettl21e	0	5	0	2	0	0	0	0
ENSMUSG00000100769	Gm28893	0	0	0	0	0	0	0	0
ENSMUSG00000056870	Gulp1	685	540	696	592	626	602	428	661
ENSMUSG00000101701	4930521E06Rik	0	2	0	0	0	0	0	0
ENSMUSG00000026043	Col3a1	219	562	1209	552	53	345	89	143
ENSMUSG00000026042	Col5a2	93	2743	507	157	35	193	75	85
ENSMUSG00000025995	Wdr75	660	621	793	990	804	660	578	743
ENSMUSG00000098549	Gm5269	0	0	0	0	1	0	1	0
ENSMUSG00000025993	Slc40a1	27	293	24	11	6	72	444	10
ENSMUSG00000041144	Dnah7b	306	228	202	104	88	188	234	177
ENSMUSG00000101337	Dnah7c	4	2	6	1	1	3	0	5
ENSMUSG00000025986	Slc39a10	1218	680	901	718	517	660	618	688
ENSMUSG00000100213	Gm28151	141	89	119	100	105	106	97	132
ENSMUSG00000101447	Gm28826	0	0	0	0	0	0	0	0
ENSMUSG00000051616	C230029F24Rik	0	0	0	0	0	0	0	0
ENSMUSG00000099608	4933411E06Rik	0	0	0	0	0	1	0	0
ENSMUSG00000100451	Gm29665	0	0	0	0	0	0	0	0
ENSMUSG00000100816	Gm28321	1	0	0	0	0	0	0	0
ENSMUSG00000026109	Tmeff2	3	0	2	0	0	2	0	2
ENSMUSG00000100671	Gm28322	0	0	0	0	0	0	0	2
ENSMUSG00000101242	Gm28319	22	16	4	8	13	11	16	7
ENSMUSG00000099924	Gm28320	0	0	0	0	0	2	0	0
ENSMUSG00000099625	Gm29325	0	0	0	0	0	0	0	0
ENSMUSG00000101799	9330175M20Rik	5	5	9	6	0	6	0	9
ENSMUSG00000045954	Cavin2	4266	2651	3254	3658	2960	3060	3168	3315
ENSMUSG00000101702	1700072G22Rik	0	2	0	1	1	0	0	0
ENSMUSG00000026107	Nabp1	1188	952	881	974	1053	816	811	827
ENSMUSG00000099413	Gm17767	0	0	0	0	0	0	0	0
ENSMUSG00000101741	Gm28055	2	1	2	0	0	0	3	0
ENSMUSG00000018417	Myo1b	810	784	1234	561	303	681	493	613
ENSMUSG00000101724	Gm29453	1	10	37	6	0	15	9	17
ENSMUSG00000100313	Gm28323	13	12	15	5	3	3	6	8
ENSMUSG00000062939	Stat4	0	13	14	2	9	4	27	1
ENSMUSG00000109599	Gm31812	41	18	29	16	33	35	22	47
ENSMUSG00000026104	Stat1	853	743	849	587	427	575	624	613
ENSMUSG00000026103	Gls	11946	14241	16006	17241	16827	12774	8928	14197
ENSMUSG00000002881	Nab1	2698	2559	3096	3964	4849	2474	2261	2502
ENSMUSG00000100120	Gm553	20	7	17	6	2	12	24	16
ENSMUSG00000099878	Gm28178	19	14	25	29	30	17	19	14
ENSMUSG00000043015	Nemp2	406	207	343	243	196	221	193	266
ENSMUSG00000041439	Mfsd6	302	333	405	521	271	236	387	206
ENSMUSG00000100302	Gm29670	3	5	14	9	0	11	11	6
ENSMUSG00000026102	Inpp1	1090	1207	1140	1446	1395	1018	950	1096
ENSMUSG00000041426	Hibch	430	453	446	367	338	400	257	463
ENSMUSG00000043629	1700019D03Rik	27	10	15	17	29	12	16	15
ENSMUSG00000026100	Mstn	0	0	0	0	0	0	0	0
ENSMUSG00000060715	1700019A02Rik	0	0	1	2	0	2	2	2
ENSMUSG00000026098	Pms1	416	485	364	463	339	426	276	444
ENSMUSG00000100763	Gm28777	0	0	0	0	0	0	0	0
ENSMUSG00000026097	Ormdl1	513	404	479	550	578	295	360	374
ENSMUSG00000026096	Osgepl1	949	792	725	739	835	613	721	769
ENSMUSG00000026095	Asnsd1	1453	1039	1211	1268	1798	904	1147	1006
ENSMUSG00000117809	Asdurf	0	0	0	0	0	0	0	0
ENSMUSG00000096141	Dnah7a	11	11	23	4	1	10	11	0
ENSMUSG00000026094	Stk17b	612	674	594	800	863	470	759	488
ENSMUSG00000042807	Hecw2	25	46	16	11	9	8	6	10
ENSMUSG00000025983	Ccdc150	39	57	37	34	16	51	20	28
ENSMUSG00000041303	Gtf3c3	1732	1325	1357	1266	1312	1316	1143	1376
ENSMUSG00000109809	Gm34066	0	0	0	0	0	0	0	0
ENSMUSG00000073678	Pgap1	407	334	304	228	156	236	196	225
ENSMUSG00000052331	Ankrd44	779	935	781	928	971	821	1184	734
ENSMUSG00000101674	4930444A19Rik	0	0	0	0	0	0	0	0
ENSMUSG00000025982	Sf3b1	16002	13042	13683	14638	22375	14103	13720	13967
ENSMUSG00000025981	Coq10b	594	530	740	1030	1148	510	406	653
ENSMUSG00000025980	Hspd1	2893	2640	2820	3418	4865	2571	3036	2359
ENSMUSG00000073676	Hspe1	443	407	573	817	967	525	477	376
ENSMUSG00000025979	Mob4	1454	1461	1568	2132	2587	1403	1282	1523
ENSMUSG00000025978	Rftn2	439	778	971	904	708	563	615	503
ENSMUSG00000097649	Gm10561	39	91	104	70	37	35	33	41
ENSMUSG00000046994	Mars2	344	364	403	788	509	324	291	454
ENSMUSG00000025977	Boll	5	1	3	2	4	5	3	11
ENSMUSG00000038349	Plcl1	34316	20887	20650	17015	19706	25106	21118	20608
ENSMUSG00000099950	9130227L01Rik	3	0	0	0	0	2	0	0
ENSMUSG00000100372	1700003I22Rik	0	0	0	0	0	0	0	0
ENSMUSG00000101332	Gm28240	0	0	0	0	0	0	0	0
ENSMUSG00000045336	Hsfy2	0	0	0	0	0	0	0	0
ENSMUSG00000038331	Satb2	3444	4290	3765	3162	4609	4072	3863	3360
ENSMUSG00000087022	9130024F11Rik	850	1239	898	1260	1559	799	935	1011
ENSMUSG00000099945	1700126A01Rik	0	0	0	0	0	0	0	0
ENSMUSG00000101429	BC055402	0	2	0	0	0	0	0	0
ENSMUSG00000097519	4930558J18Rik	4	4	5	7	1	6	6	1
ENSMUSG00000038323	1700066M21Rik	153	117	128	189	183	88	72	87
ENSMUSG00000048495	Tyw5	237	232	272	400	428	285	208	279
ENSMUSG00000025971	Maip1	616	635	693	738	1005	659	603	694
ENSMUSG00000038305	Spats2l	2206	1904	2049	2209	2839	2778	2197	2086
ENSMUSG00000091283	Gm17234	2	0	1	0	0	0	0	0
ENSMUSG00000054770	Kctd18	1407	1310	1282	1232	1032	1195	1378	1331
ENSMUSG00000026039	Sgo2a	148	171	133	151	118	120	145	115
ENSMUSG00000063558	Aox1	1673	1628	1421	1092	962	1496	1200	1251
ENSMUSG00000064294	Aox3	4	0	0	0	11	1	0	0
ENSMUSG00000038242	Aox4	6	6	0	0	0	0	0	1
ENSMUSG00000089822	Gm15759	0	0	0	5	0	0	0	2
ENSMUSG00000079554	Aox2	5	8	9	12	9	12	18	7
ENSMUSG00000051223	Bzw1	7462	7899	9076	13557	13161	7575	6470	8360
ENSMUSG00000026034	Clk1	11468	11385	9086	9091	12036	9789	8126	9470
ENSMUSG00000026035	Ppil3	746	501	616	389	327	574	567	488
ENSMUSG00000026036	Nif3l1	1061	880	1021	1097	1083	891	919	861
ENSMUSG00000026037	Orc2	1716	1573	1631	2479	3589	1538	1445	1843
ENSMUSG00000085054	Gm15834	385	365	396	278	176	323	252	470
ENSMUSG00000038174	Fam126b	2210	2212	2039	2764	2802	1514	1501	2226
ENSMUSG00000026032	Ndufb3	319	265	335	457	442	427	463	288
ENSMUSG00000047528	Flacc1	0	0	8	6	0	0	0	1
ENSMUSG00000026031	Cflar	3521	3411	3355	3707	3993	2818	2463	2965
ENSMUSG00000026029	Casp8	529	554	603	603	489	536	475	550
ENSMUSG00000026028	Trak2	3753	3672	3461	4584	4314	3377	3640	3171
ENSMUSG00000026027	Stradb	759	700	607	656	653	512	511	552
ENSMUSG00000072295	C2cd6	31	14	55	20	19	28	32	31
ENSMUSG00000047383	AC169382.1	0	0	0	0	0	0	0	0
ENSMUSG00000099752	Gm29018	0	0	0	0	0	1	0	0
ENSMUSG00000038079	Tmem237	1356	1056	1191	1373	1092	978	943	1044
ENSMUSG00000097573	G730003C15Rik	155	139	189	211	206	103	106	117
ENSMUSG00000079550	Mpp4	192	118	192	93	59	232	148	134
ENSMUSG00000101586	Gm29017	0	0	0	0	0	0	0	0
ENSMUSG00000026024	Als2	3288	2293	2693	2353	1922	2773	2542	2407
ENSMUSG00000026023	Cdk15	454	282	385	282	160	312	310	423
ENSMUSG00000099922	Gm29016	0	10	0	0	4	0	0	3
ENSMUSG00000041075	Fzd7	5070	6463	5560	9170	10848	4160	6522	5039
ENSMUSG00000097819	Gm26813	0	2	7	2	0	15	12	2
ENSMUSG00000047361	Gm973	1164	1535	1604	1831	1622	1250	1596	1187
ENSMUSG00000099811	Gm28411	0	0	0	0	0	0	0	0
ENSMUSG00000101409	1700122D07Rik	0	0	0	3	0	0	0	0
ENSMUSG00000026021	Sumo1	1342	1140	1379	1733	2038	1241	1169	1263
ENSMUSG00000026020	Nop58	2008	2143	2271	2604	3140	1827	2091	1916
ENSMUSG00000067336	Bmpr2	12549	14207	11754	14794	20723	9938	10537	9903
ENSMUSG00000041040	Fam117b	3732	4328	3576	5475	12052	3270	3770	3780
ENSMUSG00000026018	Ica1l	193	147	222	215	180	144	138	177
ENSMUSG00000026019	Wdr12	669	475	547	780	427	471	390	629
ENSMUSG00000026017	Carf	1364	1010	1180	746	605	1128	902	995
ENSMUSG00000073664	Nbeal1	27689	25751	24142	21306	24470	23878	21147	22362
ENSMUSG00000049439	Cyp20a1	2041	1939	1754	2051	3028	1390	1619	1421
ENSMUSG00000026782	Abi2	4698	5409	4873	5820	7062	4367	4007	4748
ENSMUSG00000026014	Raph1	2662	4160	3747	3051	3037	2979	1785	2293
ENSMUSG00000026012	Cd28	2	14	6	4	2	9	2	2
ENSMUSG00000086795	Gm11579	0	0	0	0	0	0	0	0
ENSMUSG00000085965	2310016D23Rik	0	0	0	0	0	0	0	1
ENSMUSG00000026011	Ctla4	5	14	16	0	1	13	8	12
ENSMUSG00000026009	Icos	0	1	0	0	0	0	0	0
ENSMUSG00000100893	Gm28083	0	0	0	0	0	0	0	0
ENSMUSG00000085248	Gm11587	0	0	0	0	0	0	0	0
ENSMUSG00000085447	9530026F06Rik	0	0	0	0	0	0	0	0
ENSMUSG00000086408	Gm11588	0	0	0	0	0	0	0	0
ENSMUSG00000100965	Gm28449	0	0	0	0	0	0	0	0
ENSMUSG00000086009	4930587A21Rik	0	2	0	0	0	0	0	2
ENSMUSG00000052062	Pard3b	3741	3996	3159	2787	4727	3103	3432	3238
ENSMUSG00000085842	Pard3bos1	0	0	0	0	0	0	0	0
ENSMUSG00000085019	Pard3bos2	1	4	10	0	3	5	9	4
ENSMUSG00000085400	Pard3bos3	1	4	0	0	0	0	0	0
ENSMUSG00000100750	Gm29084	16	14	7	14	24	12	18	16
ENSMUSG00000025969	Nrp2	20246	14691	13048	11943	10732	13347	9864	9480
ENSMUSG00000100811	Gm29083	16	9	14	8	23	39	13	17
ENSMUSG00000100426	Gm4208	0	5	0	0	0	3	0	0
ENSMUSG00000040865	Ino80d	8699	8671	7600	8442	9447	6353	6563	6151
ENSMUSG00000084799	Ino80dos	679	711	636	593	714	694	555	705
ENSMUSG00000101599	Gm20342	2359	2202	2116	1628	1073	2392	1871	2410
ENSMUSG00000025968	Ndufs1	2351	1849	1996	2344	2570	1883	1800	2000
ENSMUSG00000025967	Eef1b2	2535	1755	2341	2710	3166	2059	2418	1622
ENSMUSG00000046856	Gpr1	3	0	4	4	0	0	0	0
ENSMUSG00000086730	Platr12	0	0	0	0	0	3	0	0
ENSMUSG00000087561	Gm11608	0	0	0	0	0	0	0	0
ENSMUSG00000027520	Zdbf2	8	24	3	21	4	11	20	13
ENSMUSG00000025964	Adam23	1	40	2	8	0	8	1	0
ENSMUSG00000115378	Gm39653	0	0	0	0	0	0	0	0
ENSMUSG00000069085	Dytn	0	0	0	0	0	0	0	0
ENSMUSG00000025963	Mdh1b	5	0	6	0	0	0	5	0
ENSMUSG00000025962	Fastkd2	627	520	601	587	581	476	444	466
ENSMUSG00000025961	4933402D24Rik	2	0	0	0	0	4	0	0
ENSMUSG00000044689	Gm13749	7	13	3	11	13	9	8	3
ENSMUSG00000025959	Klf7	7422	9496	5678	8845	13317	6085	7379	6279
ENSMUSG00000086836	Gm13748	15	4	6	5	3	11	10	7
ENSMUSG00000101895	Gm28981	0	0	0	0	0	0	0	0
ENSMUSG00000025958	Creb1	2774	2333	2606	2592	2340	2273	1849	2379
ENSMUSG00000025956	Mettl21a	1442	1210	1332	1364	1574	1169	1208	1138
ENSMUSG00000101832	Gm28982	18	21	33	10	5	15	8	21
ENSMUSG00000100437	Gm29152	0	0	1	0	0	5	0	3
ENSMUSG00000087213	2810408I11Rik	25	9	12	7	9	8	23	13
ENSMUSG00000070871	Ccnyl1	326	342	282	425	482	226	240	290
ENSMUSG00000045005	Fzd5	1559	2153	1003	2462	3179	1171	1407	1460
ENSMUSG00000051344	Plekhm3	1842	1410	1259	1544	1723	1208	1390	1349
ENSMUSG00000025955	Akr1cl	0	0	0	0	0	0	0	0
ENSMUSG00000070870	Cryge	0	0	0	0	0	0	0	0
ENSMUSG00000067299	Crygd	0	0	0	0	0	0	0	0
ENSMUSG00000025952	Crygc	0	0	0	0	0	0	0	0
ENSMUSG00000073658	Crygb	0	0	0	0	0	0	0	0
ENSMUSG00000044429	Cryga	0	0	0	0	0	0	0	0
ENSMUSG00000044816	D630023F18Rik	0	0	0	0	0	0	0	0
ENSMUSG00000025950	Idh1	734	1018	785	934	1271	719	816	784
ENSMUSG00000025949	Pikfyve	4725	4394	4563	4734	5803	4296	3888	4242
ENSMUSG00000025946	Pth2r	3	3	1	2	6	5	9	6
ENSMUSG00000025945	Crygf	0	0	0	0	0	0	0	0
ENSMUSG00000015222	Map2	8687	7588	5928	9498	10889	9286	7397	10071
ENSMUSG00000073656	Gm10558	0	0	0	0	0	0	0	0
ENSMUSG00000055567	Unc80	6	5	12	4	0	7	10	7
ENSMUSG00000026005	Rpe	744	599	750	651	509	575	455	550
ENSMUSG00000026004	Kansl1l	1877	1816	1910	1675	2111	1642	1540	1872
ENSMUSG00000026003	Acadl	1202	1012	880	729	1202	784	962	858
ENSMUSG00000061816	Myl1	25	3	64	2	19	36	18	16
ENSMUSG00000026000	Lancl1	2894	2739	2747	2947	2929	2642	2344	2708
ENSMUSG00000025991	Cps1	93	39	66	43	88	24	64	29
ENSMUSG00000086204	Gm15668	0	0	0	0	0	0	0	0
ENSMUSG00000085075	Gm15669	0	0	0	0	0	0	0	0
ENSMUSG00000087329	Gm15671	0	0	0	0	0	0	0	0
ENSMUSG00000062209	Erbb4	406	590	532	397	227	576	415	862
ENSMUSG00000087514	Gm16076	10	15	18	26	19	33	27	49
ENSMUSG00000099804	Gm28497	0	0	0	0	0	0	0	0
ENSMUSG00000100354	Gm29113	13	20	32	8	8	40	14	12
ENSMUSG00000101156	Gm29114	0	0	0	0	0	0	0	0
ENSMUSG00000025997	Ikzf2	1153	958	906	645	652	992	738	891
ENSMUSG00000100815	Gm29112	24	38	36	37	1	36	10	57
ENSMUSG00000099954	Gm28112	48	66	52	69	3	59	50	93
ENSMUSG00000053153	Spag16	0	0	0	0	0	0	0	0
ENSMUSG00000045648	Vwc2l	0	0	0	0	0	0	0	0
ENSMUSG00000026196	Bard1	127	123	100	62	40	116	125	65
ENSMUSG00000050296	Abca12	50	42	81	103	68	45	31	15
ENSMUSG00000026192	Atic	2028	1783	1914	1622	1314	1676	1645	1602
ENSMUSG00000026193	Fn1	475007	391444	406117	458102	311560	212339	259879	97002
ENSMUSG00000073652	Apol7d	117	99	82	116	108	67	57	81
ENSMUSG00000099707	Gm8883	9	0	5	8	3	5	1	2
ENSMUSG00000101211	Gm28818	18	3	3	17	3	4	1	3
ENSMUSG00000101848	4933417E11Rik	3	0	6	0	0	0	2	0
ENSMUSG00000101764	4930556G22Rik	0	0	0	0	0	0	0	0
ENSMUSG00000102123	Gm4319	5	0	1	1	0	0	0	0
ENSMUSG00000039395	Mreg	201	299	343	489	607	227	251	267
ENSMUSG00000026189	Pecr	415	380	465	403	386	357	387	489
ENSMUSG00000026188	Tmem169	216	127	165	135	164	108	119	107
ENSMUSG00000026187	Xrcc5	1324	1389	1478	1352	1355	1368	1137	1349
ENSMUSG00000039372	March4	0	2	0	0	0	0	0	0
ENSMUSG00000039354	Smarcal1	1635	1332	1491	1096	1052	1281	1241	1095
ENSMUSG00000110712	Gm39662	3	2	0	2	0	0	0	0
ENSMUSG00000039342	Ankar	0	2	0	0	4	0	0	0
ENSMUSG00000046330	Rpl37a	7428	5431	7001	8894	11102	6116	7835	6269
ENSMUSG00000039323	Igfbp2	4	7	0	1	0	0	1	1
ENSMUSG00000026185	Igfbp5	2741	4522	4421	1956	999	1946	1391	3166
ENSMUSG00000101968	1700027A15Rik	0	2	0	1	0	0	0	0
ENSMUSG00000026182	Tnp1	0	0	0	0	0	0	0	0
ENSMUSG00000101112	Gm29185	0	0	1	0	4	0	0	0
ENSMUSG00000099877	Pinc	0	0	0	0	0	0	0	0
ENSMUSG00000101812	D530049I02Rik	0	0	0	0	0	0	0	0
ENSMUSG00000100444	C530043A13Rik	1	0	2	0	0	13	1	0
ENSMUSG00000100429	Gm29186	0	0	0	0	0	0	0	0
ENSMUSG00000100301	6030407O03Rik	496	421	376	325	314	512	469	376
ENSMUSG00000101344	Gm29183	109	197	149	137	116	194	165	177
ENSMUSG00000055322	Tns1	45538	40775	32986	39168	66326	26676	40593	29189
ENSMUSG00000061815	Rufy4	663	548	501	616	1061	660	721	493
ENSMUSG00000026180	Cxcr2	56	117	31	10	22	84	1276	10
ENSMUSG00000048480	Cxcr1	3	0	0	0	0	0	13	0
ENSMUSG00000006304	Arpc2	7212	7243	7095	10377	13586	5765	7610	6096
ENSMUSG00000064272	Gpbar1	5	7	10	11	4	3	5	6
ENSMUSG00000006299	Aamp	4478	3577	3542	3656	5214	2983	3969	3487
ENSMUSG00000101503	Gm28364	0	1	3	6	4	4	1	0
ENSMUSG00000026179	Pnkd	614	433	502	433	369	391	494	435
ENSMUSG00000006301	Tmbim1	14143	12417	12019	13755	21631	9809	12910	10267
ENSMUSG00000099931	Gm29358	204	267	172	184	283	218	182	306
ENSMUSG00000073650	Catip	136	62	109	70	48	96	95	80
ENSMUSG00000026177	Slc11a1	9	49	18	21	16	25	127	9
ENSMUSG00000026176	Ctdsp1	5897	5373	4967	6055	7772	3836	5636	4761
ENSMUSG00000026175	Vil1	3	12	1	6	22	2	0	6
ENSMUSG00000033364	Usp37	1776	1775	1993	2077	2014	1626	1495	1824
ENSMUSG00000026174	Cnot9	1886	1860	1937	2144	2746	1637	1678	1756
ENSMUSG00000026173	Plcd4	998	892	835	736	768	549	923	750
ENSMUSG00000026135	Zfp142	2311	2209	2314	2864	3166	1957	2392	2212
ENSMUSG00000026172	Bcs1l	541	251	318	315	222	322	326	285
ENSMUSG00000026171	Rnf25	1215	1053	1097	1231	1379	1019	1158	1090
ENSMUSG00000033276	Stk36	806	755	783	433	396	641	556	482
ENSMUSG00000033257	Ttll4	3605	3265	3639	3656	2852	3351	2822	3125
ENSMUSG00000026170	Cyp27a1	2495	2093	2133	1742	2540	1716	2407	2086
ENSMUSG00000006542	Prkag3	758	656	636	961	805	828	742	667
ENSMUSG00000033227	Wnt6	377	599	345	576	1065	243	515	200
ENSMUSG00000099472	Gm29539	2	5	6	6	8	6	5	9
ENSMUSG00000026167	Wnt10a	625	418	554	835	959	266	506	258
ENSMUSG00000089964	Gm16582	3	0	0	2	2	0	2	3
ENSMUSG00000090071	Cdk5r2	2	0	0	1	6	0	3	0
ENSMUSG00000055197	Fev	0	0	0	0	0	0	0	0
ENSMUSG00000006546	Cryba2	2	5	10	5	4	2	0	5
ENSMUSG00000047021	Cfap65	6	0	0	2	0	1	0	0
ENSMUSG00000089653	Gm15841	0	0	0	0	0	0	0	0
ENSMUSG00000006538	Ihh	4	3	0	4	0	3	12	2
ENSMUSG00000026162	Nhej1	63	19	46	41	27	70	55	23
ENSMUSG00000026205	Slc23a3	39	65	44	26	56	26	28	41
ENSMUSG00000033159	Cnppd1	3687	4477	3535	4494	8057	2555	4249	3155
ENSMUSG00000049339	Retreg2	6035	5008	4783	5652	7942	3971	5744	4442
ENSMUSG00000026197	Zfand2b	378	308	374	348	567	247	317	272
ENSMUSG00000026198	Abcb6	1062	1002	1065	1018	1220	656	779	675
ENSMUSG00000033124	Atg9a	3203	3360	2686	3225	4654	2043	3225	2115
ENSMUSG00000026199	Ankzf1	2028	1440	1436	1193	1230	1362	1543	1482
ENSMUSG00000026200	Glb1l	1537	1152	1199	1021	843	1107	1259	1032
ENSMUSG00000026201	Stk16	1058	617	767	755	958	710	614	813
ENSMUSG00000026202	Tuba4a	637	907	625	1149	1631	604	1298	775
ENSMUSG00000096094	A630095N17Rik	1	12	0	1	5	2	3	2
ENSMUSG00000026203	Dnajb2	2695	2438	2156	2662	2784	1988	2247	2164
ENSMUSG00000026204	Ptprn	86	98	31	70	113	41	83	39
ENSMUSG00000101840	Gm28294	8	63	11	54	107	35	42	32
ENSMUSG00000033061	Resp18	0	1	0	0	0	0	0	0
ENSMUSG00000100556	Gm28902	2	5	2	7	32	6	5	1
ENSMUSG00000026209	Dnpep	683	574	642	483	491	358	572	442
ENSMUSG00000026208	Des	56	35	106	24	97	49	37	53
ENSMUSG00000085653	Gm15179	0	0	0	0	0	0	0	0
ENSMUSG00000026207	Speg	535	380	374	518	456	425	374	331
ENSMUSG00000086053	Gm15178	0	0	0	0	0	0	0	0
ENSMUSG00000033021	Gmppa	1330	916	974	879	663	840	966	931
ENSMUSG00000033007	Asic4	0	0	0	2	0	0	0	0
ENSMUSG00000032997	Chpf	1558	1362	1337	1948	1782	382	1188	638
ENSMUSG00000026211	Obsl1	2026	1706	1790	1492	1570	1218	1391	1318
ENSMUSG00000051703	Tmem198	49	48	37	60	47	24	69	26
ENSMUSG00000032968	Inha	893	862	874	846	966	567	820	665
ENSMUSG00000026213	Stk11ip	2511	2411	2518	2601	3186	2023	2660	2057
ENSMUSG00000006576	Slc4a3	4930	3325	3622	3375	2895	2379	4484	2908
ENSMUSG00000099996	Gm29065	0	0	0	0	0	0	0	0
ENSMUSG00000100827	Gm29069	0	0	0	0	0	0	0	0
ENSMUSG00000100553	Gm17751	0	0	0	0	0	0	0	0
ENSMUSG00000100534	Gm816	3	0	0	0	0	0	0	0
ENSMUSG00000026235	Epha4	11004	6721	6819	5445	4732	9441	6990	6882
ENSMUSG00000101849	Gm28386	52	45	21	46	46	29	42	42
ENSMUSG00000102052	Gm28387	0	0	0	0	0	0	0	0
ENSMUSG00000004872	Pax3	0	0	0	0	0	0	1	0
ENSMUSG00000032908	Sgpp2	0	0	0	0	0	1	0	0
ENSMUSG00000099561	Gm28410	0	0	0	0	2	1	0	0
ENSMUSG00000026245	Farsb	798	820	794	657	764	690	590	759
ENSMUSG00000090486	BC035947	0	0	0	0	0	0	0	0
ENSMUSG00000012187	Mogat1	0	2	0	0	5	0	0	0
ENSMUSG00000099364	5730419F03Rik	0	2	0	0	0	0	3	1
ENSMUSG00000100562	Gm29611	0	0	0	0	0	0	0	0
ENSMUSG00000032883	Acsl3	1303	1004	909	1102	2035	794	880	1112
ENSMUSG00000079470	Utp14b	1299	1316	894	1327	2511	1115	1159	1439
ENSMUSG00000099706	Gm29536	0	0	0	0	0	0	0	0
ENSMUSG00000047330	Kcne4	479	275	380	628	526	257	170	423
ENSMUSG00000101324	Gm29187	1	2	1	0	0	0	0	6
ENSMUSG00000050711	Scg2	7	0	1	0	7	3	0	1
ENSMUSG00000054702	Ap1s3	6	4	2	4	3	8	30	1
ENSMUSG00000073643	Wdfy1	1018	968	971	1165	986	966	936	1159
ENSMUSG00000026248	Mrpl44	525	455	480	624	733	361	418	445
ENSMUSG00000026249	Serpine2	116	2562	300	157	66	230	425	38
ENSMUSG00000099552	9830004L10Rik	0	0	0	0	0	0	0	0
ENSMUSG00000043230	Fam124b	0	6	0	0	0	0	0	1
ENSMUSG00000101257	2310015K22Rik	2	3	0	0	0	0	0	0
ENSMUSG00000004364	Cul3	5169	5540	4763	5849	9526	4601	5039	5231
ENSMUSG00000101722	Gm29125	17	18	14	6	41	3	20	10
ENSMUSG00000101483	1700016L21Rik	0	0	1	0	0	0	0	0
ENSMUSG00000110100	Gm45261	0	0	0	0	0	0	0	0
ENSMUSG00000038608	Dock10	43	153	26	4	0	51	134	13
ENSMUSG00000054976	Nyap2	0	30	22	0	0	0	0	0
ENSMUSG00000055980	Irs1	5204	4919	6340	5584	5235	3147	4087	4501
ENSMUSG00000022591	Gm9747	0	0	0	0	0	0	0	0
ENSMUSG00000026142	Rhbdd1	1385	1160	1171	1446	1613	1049	1073	1214
ENSMUSG00000100786	Gm28940	1	0	0	0	10	0	1	0
ENSMUSG00000067158	Col4a4	1623	2777	1408	2076	3321	2306	2881	2096
ENSMUSG00000079465	Col4a3	631	869	616	833	1020	802	1016	761
ENSMUSG00000097564	C430014B12Rik	39	22	2	15	13	11	18	26
ENSMUSG00000026150	Mff	9551	7630	7771	8846	8687	8953	7299	9036
ENSMUSG00000101450	Gm28941	638	452	608	343	298	690	535	660
ENSMUSG00000026149	Tm4sf20	0	0	0	0	0	0	0	0
ENSMUSG00000114299	Gm47791	0	0	0	0	0	0	1	0
ENSMUSG00000100170	Gm28942	14	15	14	14	12	3	16	5
ENSMUSG00000026159	Agfg1	7575	5845	7295	6168	6106	6397	5545	6681
ENSMUSG00000113880	A030005L19Rik	47	43	53	38	40	48	43	59
ENSMUSG00000113973	A030014E15Rik	9	0	1	5	1	2	0	0
ENSMUSG00000113846	Gm6217	0	0	0	0	0	0	0	0
ENSMUSG00000113084	A030003K21Rik	0	0	0	0	0	0	0	0
ENSMUSG00000113925	Gm7544	0	0	0	0	0	0	0	0
ENSMUSG00000114011	Gm47955	0	0	0	1	0	0	0	0
ENSMUSG00000113097	Gm47959	0	0	0	0	0	0	0	0
ENSMUSG00000038496	Slc19a3	128	77	118	92	101	112	80	53
ENSMUSG00000100190	Krtap28-10	0	0	0	0	0	0	0	0
ENSMUSG00000113267	Gm47969	0	0	1	1	0	0	0	0
ENSMUSG00000104423	A030005K14Rik	0	0	0	0	0	0	0	0
ENSMUSG00000101315	Krtap28-13	3	0	0	0	0	0	0	0
ENSMUSG00000026166	Ccl20	0	0	0	0	0	0	0	0
ENSMUSG00000053161	Daw1	18	8	32	8	0	20	16	12
ENSMUSG00000026163	Sphkap	14	7	10	2	0	6	2	0
ENSMUSG00000100580	4933436I20Rik	0	5	0	2	0	0	3	0
ENSMUSG00000045658	Pid1	192	656	176	76	21	184	119	79
ENSMUSG00000036766	Dner	3	1	1	0	0	0	0	1
ENSMUSG00000026219	Trip12	20907	20692	19451	22225	26960	19051	19633	19497
ENSMUSG00000073633	Fbxo36	140	151	153	166	171	143	119	115
ENSMUSG00000026220	Slc16a14	5	9	7	9	9	2	9	8
ENSMUSG00000052477	C130026I21Rik	1	9	1	1	0	3	51	0
ENSMUSG00000089844	A530032D15Rik	3	8	1	0	0	6	34	0
ENSMUSG00000073631	Gm10553	0	0	0	0	0	0	0	0
ENSMUSG00000072109	A530040E14Rik	0	2	1	0	1	3	2	0
ENSMUSG00000090252	Gm16028	0	1	0	0	3	0	3	0
ENSMUSG00000089652	Gm16025	0	0	0	0	0	0	0	0
ENSMUSG00000089714	Gm16092	30	37	6	22	7	8	17	5
ENSMUSG00000094127	G530012D18Rik	0	0	0	0	0	0	0	0
ENSMUSG00000070034	Sp110	31	58	14	2	1	30	88	1
ENSMUSG00000090103	Gm16094	0	0	0	0	0	0	0	0
ENSMUSG00000070031	Sp140	17	33	17	0	0	35	183	2
ENSMUSG00000073628	Gm10552	1	0	0	0	0	2	3	0
ENSMUSG00000090246	Gm17017	224	162	135	174	301	154	173	151
ENSMUSG00000026222	Sp100	23	98	5	4	0	70	290	9
ENSMUSG00000052760	A630001G21Rik	41	41	22	26	17	26	60	26
ENSMUSG00000100217	9930111H07Rik	0	0	1	0	0	0	0	3
ENSMUSG00000036707	Cab39	4595	4455	4197	5373	7277	3746	3851	4212
ENSMUSG00000026223	Itm2c	4978	4796	4576	6260	7327	2808	4597	3842
ENSMUSG00000026224	4933407L21Rik	19	11	24	20	17	23	10	27
ENSMUSG00000099767	Gm28884	0	2	0	0	0	0	1	1
ENSMUSG00000049608	Gpr55	4	18	14	2	23	9	28	5
ENSMUSG00000100108	Gm28100	7	4	5	0	0	7	3	1
ENSMUSG00000026226	Spata3	0	0	0	0	0	0	0	0
ENSMUSG00000026227	2810459M11Rik	4	4	12	14	15	23	15	16
ENSMUSG00000026229	Psmd1	3791	3579	3500	5114	5361	3550	3328	3730
ENSMUSG00000026228	Htr2b	0	0	4	0	1	0	0	0
ENSMUSG00000062590	Armc9	1032	1081	1134	992	848	952	791	1026
ENSMUSG00000087538	Gm16341	0	0	1	0	0	0	0	0
ENSMUSG00000079445	B3gnt7	3	4	2	3	1	3	9	0
ENSMUSG00000099644	Gm28626	0	0	0	0	0	0	0	0
ENSMUSG00000026234	Ncl	11076	10245	10120	12421	16367	11421	11649	10896
ENSMUSG00000073627	C130036L24Rik	266	239	229	226	132	222	206	196
ENSMUSG00000026237	Nmur1	0	3	0	0	3	5	2	0
ENSMUSG00000036574	Tex44	0	0	0	1	3	0	1	6
ENSMUSG00000026238	Ptma	1953	2241	2554	3693	2979	2439	2607	2102
ENSMUSG00000026239	Pde6d	623	546	593	595	645	438	389	402
ENSMUSG00000026240	Cops7b	517	481	582	529	559	413	493	491
ENSMUSG00000026241	Nppc	0	0	0	0	0	0	0	0
ENSMUSG00000053333	Dis3l2	1822	1851	1835	1696	2033	1681	1689	1803
ENSMUSG00000100768	Gm29055	84	53	88	100	27	78	71	96
ENSMUSG00000099401	Gm28375	0	0	0	0	0	0	0	0
ENSMUSG00000101625	Gm29371	0	0	0	0	0	0	0	0
ENSMUSG00000026246	Alppl2	0	0	0	0	0	0	0	0
ENSMUSG00000079440	Alpi	0	0	0	0	0	0	0	0
ENSMUSG00000036500	Akp3	0	0	0	0	0	0	0	0
ENSMUSG00000099839	Gm29374	0	0	0	0	0	0	0	0
ENSMUSG00000026247	Ecel1	0	0	0	4	0	0	0	0
ENSMUSG00000036480	Prss56	0	0	0	0	0	0	0	0
ENSMUSG00000026251	Chrnd	1	0	0	0	0	0	0	0
ENSMUSG00000026253	Chrng	0	0	0	0	0	2	0	0
ENSMUSG00000026254	Eif4e2	2536	2086	2386	2666	2724	1986	2105	2302
ENSMUSG00000026255	Efhd1	70	68	67	133	101	75	60	82
ENSMUSG00000089821	Efhd1os	0	0	0	0	0	0	0	0
ENSMUSG00000048000	Gigyf2	3358	3333	3694	3616	3742	3842	3679	3649
ENSMUSG00000079436	Kcnj13	2	0	1	1	1	0	0	0
ENSMUSG00000026258	Snorc	733	602	1112	1067	447	300	1070	251
ENSMUSG00000026259	Ngef	3552	2657	3840	4231	2958	2883	2603	2467
ENSMUSG00000079434	Neu2	24	15	4	13	12	19	1	12
ENSMUSG00000026288	Inpp5d	42	219	59	26	5	105	454	11
ENSMUSG00000026289	Atg16l1	2167	1797	2273	2162	1982	2015	1902	2063
ENSMUSG00000056055	Sag	28	42	83	61	22	110	22	90
ENSMUSG00000070738	Dgkd	5328	4912	5007	5049	6471	4221	4377	3808
ENSMUSG00000101942	Gm19582	1	4	7	5	4	1	4	0
ENSMUSG00000005501	Usp40	1544	1336	1297	981	639	1414	1029	1514
ENSMUSG00000090165	Ugt1a10	0	0	0	0	0	0	0	0
ENSMUSG00000092220	Gm20528	0	1	0	0	0	0	0	0
ENSMUSG00000090175	Ugt1a9	0	0	0	0	0	0	0	2
ENSMUSG00000089675	Ugt1a8	0	0	0	0	0	0	0	0
ENSMUSG00000090124	Ugt1a7c	5	20	6	0	0	0	33	0
ENSMUSG00000090145	Ugt1a6b	7	2	2	0	0	2	1	0
ENSMUSG00000054545	Ugt1a6a	0	1	0	0	0	0	3	0
ENSMUSG00000089943	Ugt1a5	1	0	0	0	0	0	0	2
ENSMUSG00000090171	Ugt1a2	0	2	0	0	3	0	0	0
ENSMUSG00000081984	Dnajb3	29	12	18	24	13	24	15	28
ENSMUSG00000089960	Ugt1a1	0	2	0	0	0	0	0	0
ENSMUSG00000079429	Mroh2a	7	1	6	0	2	2	9	6
ENSMUSG00000044783	Hjurp	3392	3537	2929	3387	4183	2724	2997	3081
ENSMUSG00000036251	Trpm8	0	0	0	1	1	0	0	0
ENSMUSG00000085420	4930453O03Rik	0	0	0	0	0	0	0	0
ENSMUSG00000026295	Spp2	0	0	0	0	0	0	0	0
ENSMUSG00000099553	Gm29538	0	0	0	0	0	0	0	0
ENSMUSG00000100908	Gm28888	0	0	0	0	0	0	0	0
ENSMUSG00000062310	Glrp1	0	0	0	0	0	0	4	0
ENSMUSG00000100798	Gm19589	0	0	0	0	0	0	0	0
ENSMUSG00000100367	Gm29336	0	0	0	0	0	0	0	0
ENSMUSG00000049866	Arl4c	126	123	101	185	190	101	128	135
ENSMUSG00000097398	Platr5	0	0	0	0	0	0	0	0
ENSMUSG00000099848	Gm29337	0	0	0	0	0	0	0	0
ENSMUSG00000099378	1700067G17Rik	0	0	0	0	0	0	0	1
ENSMUSG00000036206	Sh3bp4	1139	1062	718	1262	1676	736	1086	1029
ENSMUSG00000101288	Gm28342	0	0	0	0	0	0	0	0
ENSMUSG00000099938	C030007H22Rik	0	0	0	0	0	0	0	0
ENSMUSG00000055013	Agap1	7030	7803	5702	7321	10602	5470	5938	5075
ENSMUSG00000101662	Gm28499	53	49	36	17	34	38	37	28
ENSMUSG00000102009	4933400F21Rik	0	0	1	1	3	2	2	0
ENSMUSG00000034486	Gbx2	7	0	3	3	0	1	2	3
ENSMUSG00000092627	D130058E05Rik	10	4	10	2	5	3	7	1
ENSMUSG00000067081	Asb18	0	1	4	0	0	0	0	0
ENSMUSG00000026301	Iqca	17	72	20	34	110	36	46	5
ENSMUSG00000100850	4930434B07Rik	0	0	1	6	14	0	10	1
ENSMUSG00000044337	Ackr3	565	1173	579	1095	2744	441	914	1185
ENSMUSG00000101951	Gm28721	1	6	1	17	4	8	8	6
ENSMUSG00000101028	Gm28723	6	0	2	5	4	9	0	12
ENSMUSG00000101997	Gm28722	0	0	0	0	0	0	0	0
ENSMUSG00000034432	Cops8	2026	1708	1872	2210	2852	1448	1692	1864
ENSMUSG00000056128	Gm9991	0	3	1	1	2	1	0	0
ENSMUSG00000048126	Col6a3	76154	80648	64573	84682	87134	45271	64917	29790
ENSMUSG00000026303	Mlph	1291	805	1021	856	1015	609	709	544
ENSMUSG00000090550	Prlh	0	1	1	2	0	0	0	0
ENSMUSG00000026304	Rab17	111	74	94	85	63	36	34	35
ENSMUSG00000100791	Gm28199	0	0	0	1	2	0	0	0
ENSMUSG00000026305	Lrrfip1	3712	3705	4630	6682	3993	4487	4402	4303
ENSMUSG00000070732	Rbm44	4	0	8	10	15	3	5	5
ENSMUSG00000034353	Ramp1	234	269	272	253	475	164	282	237
ENSMUSG00000034343	Ube2f	1266	1219	1291	1739	1688	1050	1173	1446
ENSMUSG00000026307	Scly	574	577	567	548	542	457	472	492
ENSMUSG00000090322	Gm17090	0	0	0	0	0	0	0	0
ENSMUSG00000049515	Espnl	33	64	35	70	70	45	35	29
ENSMUSG00000026308	Klhl30	1566	1177	1330	1615	1175	1060	1121	949
ENSMUSG00000047443	Erfe	40	45	59	58	71	63	79	35
ENSMUSG00000026309	Ilkap	2071	2122	1774	2173	3311	2085	2276	1980
ENSMUSG00000100253	1700020N18Rik	0	0	0	2	0	0	0	0
ENSMUSG00000067071	Hes6	374	421	377	576	586	263	327	281
ENSMUSG00000055866	Per2	3900	4329	3564	4083	5423	2814	4339	2414
ENSMUSG00000100151	Gm28382	0	0	0	0	0	0	0	0
ENSMUSG00000034292	Traf3ip1	446	424	466	580	472	477	357	417
ENSMUSG00000026311	Asb1	1414	1187	1097	1552	1616	929	1074	1055
ENSMUSG00000101705	Gm28380	0	0	2	3	0	0	0	0
ENSMUSG00000100980	Gm29100	13	2	4	24	20	2	0	5
ENSMUSG00000007805	Twist2	25	3	6	17	11	6	2	14
ENSMUSG00000101414	Gm29101	9	3	1	0	3	0	0	5
ENSMUSG00000026313	Hdac4	2151	2330	2000	2238	2207	1759	1842	1700
ENSMUSG00000101265	Gm29099	0	0	0	0	0	0	0	0
ENSMUSG00000026260	Ndufa10	1791	1542	1668	1984	2302	1564	1800	1525
ENSMUSG00000067064	Olfr1416	0	0	0	0	0	0	0	0
ENSMUSG00000057464	Olfr1415	0	0	0	0	0	0	0	0
ENSMUSG00000042849	Olfr1414	0	0	0	0	1	0	0	0
ENSMUSG00000058904	Olfr1413	0	0	0	0	0	0	0	0
ENSMUSG00000097001	1700054K02Rik	0	0	0	0	0	0	0	0
ENSMUSG00000046300	Olfr1412	0	0	0	0	0	0	0	0
ENSMUSG00000062497	Olfr1411	0	0	0	0	0	0	0	0
ENSMUSG00000063583	Olfr1410	3	0	0	0	0	0	0	0
ENSMUSG00000061616	Olfr12	4	0	0	0	0	1	0	0
ENSMUSG00000073616	Cops9	594	440	509	693	795	581	580	502
ENSMUSG00000044055	Otos	0	0	1	8	0	0	0	0
ENSMUSG00000100546	Gm29483	2	2	0	1	0	2	1	0
ENSMUSG00000099665	Gm29482	0	0	0	0	0	4	0	0
ENSMUSG00000100781	Gm29481	1	2	5	2	2	10	2	3
ENSMUSG00000034220	Gpc1	15540	13032	12398	18373	18315	7608	11746	8709
ENSMUSG00000101995	Gm29480	0	0	0	0	0	1	0	1
ENSMUSG00000034212	Ankmy1	131	110	108	56	67	104	82	65
ENSMUSG00000047067	Dusp28	328	184	239	255	380	168	244	167
ENSMUSG00000097251	5033417F24Rik	303	306	232	219	403	221	276	257
ENSMUSG00000026269	Rnpepl1	4113	3966	3587	3695	4109	2726	3606	2812
ENSMUSG00000100632	9430060I03Rik	98	62	56	70	67	70	53	75
ENSMUSG00000026270	Capn10	867	774	771	967	799	600	700	718
ENSMUSG00000026271	Gpr35	1279	541	627	547	477	726	533	757
ENSMUSG00000045091	Aqp12	3	0	3	0	1	0	1	0
ENSMUSG00000014602	Kif1a	160	4	13	9	7	13	14	17
ENSMUSG00000101378	Gm28086	0	0	0	0	0	0	0	0
ENSMUSG00000026272	Agxt	0	0	0	0	0	0	0	0
ENSMUSG00000034159	Mab21l4	0	1	2	0	0	0	0	0
ENSMUSG00000084989	Crocc2	48	82	33	34	50	47	45	35
ENSMUSG00000047793	Sned1	5177	6044	5613	5103	4294	4996	4972	6191
ENSMUSG00000026273	Mterf4	672	503	615	535	486	513	576	486
ENSMUSG00000101172	Gm28535	12	16	11	10	21	11	7	13
ENSMUSG00000026274	Pask	515	238	395	232	213	382	324	308
ENSMUSG00000026275	Ppp1r7	1625	1695	1282	1644	2058	1206	1286	1563
ENSMUSG00000034107	Ano7	6	4	14	12	4	3	4	4
ENSMUSG00000034088	Hdlbp	18063	15801	17760	19751	23747	14840	15902	15426
ENSMUSG00000026276	Sept2	1259	1129	1278	887	914	1229	1008	1317
ENSMUSG00000116048	Sept2	0	0	0	0	0	0	0	0
ENSMUSG00000034066	Farp2	1924	2231	2026	1961	2610	1899	2106	1880
ENSMUSG00000026277	Stk25	3458	2883	3286	3107	3084	2899	2831	2717
ENSMUSG00000100927	Gm28536	3	7	0	2	6	4	4	7
ENSMUSG00000026278	Bok	776	928	1245	1648	1718	586	854	694
ENSMUSG00000026279	Thap4	1499	1340	1461	1503	1632	1267	1343	1411
ENSMUSG00000101952	Gm10550	2	0	0	1	0	1	1	0
ENSMUSG00000026280	Atg4b	2013	1719	1947	1885	2075	1963	1826	1855
ENSMUSG00000026281	Dtymk	846	622	797	717	708	704	632	632
ENSMUSG00000026283	Ing5	980	879	678	1022	1177	675	841	761
ENSMUSG00000073609	D2hgdh	760	495	580	385	249	429	463	534
ENSMUSG00000094651	Gal3st2	0	0	0	0	0	0	0	0
ENSMUSG00000093805	Gal3st2b	24	39	32	19	23	10	19	14
ENSMUSG00000073608	Gal3st2c	0	2	6	1	0	1	0	0
ENSMUSG00000034000	Neu4	0	0	3	0	0	0	0	0
ENSMUSG00000026285	Pdcd1	0	0	0	0	0	0	0	0
ENSMUSG00000100518	4930440C22Rik	0	0	0	0	0	0	0	0
ENSMUSG00000051185	Fam174a	785	801	788	1045	1342	596	621	607
ENSMUSG00000040710	St8sia4	9	106	12	0	0	34	98	0
ENSMUSG00000100777	4930598F16Rik	0	0	0	0	0	0	0	0
ENSMUSG00000100062	1700063A18Rik	0	0	0	0	0	0	0	0
ENSMUSG00000100336	Gm29601	0	0	0	0	0	0	0	0
ENSMUSG00000100589	4930533P14Rik	0	0	0	0	0	0	0	0
ENSMUSG00000040693	Slco4c1	9	27	15	4	0	31	243	1
ENSMUSG00000097814	Panct2	0	0	0	0	0	4	21	0
ENSMUSG00000100454	Gm28901	0	0	0	0	0	0	0	0
ENSMUSG00000026331	Slco6c1	0	0	0	0	0	0	0	0
ENSMUSG00000044768	D1Ertd622e	562	642	752	1042	1023	596	616	663
ENSMUSG00000040648	Ppip5k2	2697	2045	2360	2172	1774	2127	1622	2087
ENSMUSG00000026333	Gin1	274	224	280	277	241	233	225	305
ENSMUSG00000026335	Pam	6427	5935	5375	6107	6509	4174	4341	4592
ENSMUSG00000089706	B230216N24Rik	101	202	174	119	67	196	106	199
ENSMUSG00000100182	1810006J02Rik	0	0	0	0	0	0	0	0
ENSMUSG00000100711	Gm29461	0	0	0	0	0	0	0	0
ENSMUSG00000026336	Slco6d1	0	0	0	0	0	0	0	0
ENSMUSG00000100009	Gm7967	0	0	0	0	1	0	0	0
ENSMUSG00000067028	Cntnap5b	0	0	0	0	0	0	0	0
ENSMUSG00000100684	Gm20268	0	0	0	0	0	0	0	0
ENSMUSG00000099375	Gm28187	1	20	18	19	5	2	11	7
ENSMUSG00000050840	Cdh20	19	111	23	47	68	30	48	22
ENSMUSG00000089866	Gm15699	0	0	0	0	0	0	0	0
ENSMUSG00000099669	Gm29012	0	0	0	0	0	0	2	0
ENSMUSG00000047496	Rnf152	209	134	108	125	125	81	62	120
ENSMUSG00000097482	Gm17634	5	7	0	0	3	1	2	4
ENSMUSG00000101214	Gm28403	2	1	7	0	1	0	2	5
ENSMUSG00000056536	Pign	3401	3297	3033	2427	2610	2193	2031	2347
ENSMUSG00000100672	Gm28404	10	19	21	20	6	14	7	37
ENSMUSG00000026319	Relch	2838	3216	2861	3134	3361	2855	2873	2884
ENSMUSG00000026321	Tnfrsf11a	164	270	247	166	200	156	126	94
ENSMUSG00000099843	Gm7160	140	95	135	77	81	70	72	97
ENSMUSG00000038866	Zcchc2	818	811	864	1105	1184	691	942	859
ENSMUSG00000101583	Gm20753	10	4	8	12	13	6	5	12
ENSMUSG00000044340	Phlpp1	2412	2169	2140	2669	3891	1965	2280	2104
ENSMUSG00000100247	A530053M12Rik	0	1	0	1	0	1	0	0
ENSMUSG00000057329	Bcl2	1490	1863	1202	1753	2467	1328	1321	1525
ENSMUSG00000054006	D630008O14Rik	0	0	0	0	0	0	0	0
ENSMUSG00000009905	Kdsr	2248	2001	2060	2902	3179	1661	1469	1811
ENSMUSG00000009907	Vps4b	3343	3156	3190	2909	3109	3070	2833	3096
ENSMUSG00000067006	Serpinb5	0	4	0	0	0	0	0	0
ENSMUSG00000059956	Serpinb12	0	0	0	0	0	0	0	0
ENSMUSG00000048775	Serpinb13	0	0	0	0	0	0	0	0
ENSMUSG00000044594	Serpinb3a	0	0	0	0	0	0	0	0
ENSMUSG00000058017	Serpinb3d	0	0	0	0	0	0	0	0
ENSMUSG00000073602	Serpinb3b	0	0	0	0	0	0	0	0
ENSMUSG00000073601	Serpinb3c	0	0	0	0	0	0	0	0
ENSMUSG00000026327	Serpinb11	0	0	0	0	0	0	0	0
ENSMUSG00000087210	Gm15391	0	0	0	0	0	0	0	0
ENSMUSG00000067001	Serpinb7	0	0	4	0	0	0	0	0
ENSMUSG00000062345	Serpinb2	0	3	1	0	0	8	18	0
ENSMUSG00000026315	Serpinb8	1000	640	867	959	789	840	675	643
ENSMUSG00000086161	Gm15389	0	0	0	0	0	0	0	0
ENSMUSG00000100457	D830032E09Rik	0	0	0	0	0	0	0	0
ENSMUSG00000026312	Cdh7	0	0	0	0	2	0	0	0
ENSMUSG00000047216	Cdh19	70	97	41	40	17	33	32	29
ENSMUSG00000101253	Gm29088	4	2	0	1	0	0	8	1
ENSMUSG00000038702	Dsel	1562	1534	1460	1635	1684	1219	977	1271
ENSMUSG00000101453	Gm28189	0	0	0	0	0	0	0	0
ENSMUSG00000097648	9330185C12Rik	0	0	0	0	0	0	0	0
ENSMUSG00000070695	Cntnap5a	2	0	4	2	0	2	10	3
ENSMUSG00000094429	Gm19965	0	0	0	0	0	0	0	0
ENSMUSG00000107979	Zfp813-ps	0	0	0	0	0	0	0	0
ENSMUSG00000100265	Gm28363	0	0	0	0	0	0	0	0
ENSMUSG00000101303	B020011L13Rik	0	0	0	0	0	0	0	0
ENSMUSG00000100305	Gm28360	0	0	0	0	0	0	0	0
ENSMUSG00000101415	Gm28168	0	0	0	0	0	0	0	0
ENSMUSG00000100617	Gm7145	0	0	0	0	0	0	0	0
ENSMUSG00000102030	Gm29106	0	0	0	0	0	0	0	0
ENSMUSG00000026374	Tsn	5052	4555	4665	5913	7715	3920	4359	4540
ENSMUSG00000026377	Nifk	736	613	882	1078	915	767	629	639
ENSMUSG00000099936	Gm28867	0	1	0	0	0	0	0	0
ENSMUSG00000064302	Clasp1	8510	6767	7038	5928	6789	6584	6424	6413
ENSMUSG00000107722	2900060B14Rik	0	1	0	0	1	0	1	0
ENSMUSG00000026380	Tfcp2l1	17	27	30	28	7	13	11	6
ENSMUSG00000048402	Gli2	88	499	207	137	240	146	194	189
ENSMUSG00000097408	Gm26831	0	0	0	0	0	0	0	0
ENSMUSG00000099860	Gm29456	0	0	0	0	0	0	0	0
ENSMUSG00000101179	Gm29455	0	0	0	0	16	0	0	0
ENSMUSG00000037035	Inhbb	15	65	16	7	26	6	12	4
ENSMUSG00000004451	Ralb	1775	1616	1779	2833	3353	1275	1885	1312
ENSMUSG00000098447	Gm27184	24	14	13	18	14	12	20	24
ENSMUSG00000098923	Tmem185b	687	422	642	983	1035	441	575	435
ENSMUSG00000101731	3830432H09Rik	159	95	99	61	69	93	78	112
ENSMUSG00000026383	Epb41l5	8377	7246	6590	6519	8082	6572	6075	8152
ENSMUSG00000026384	Ptpn4	2526	2866	2324	2537	3499	2036	1758	2269
ENSMUSG00000101224	Gm28209	0	1	0	5	4	0	1	0
ENSMUSG00000036975	Tmem177	365	331	420	423	467	340	321	305
ENSMUSG00000036962	Cfap221	0	0	1	0	0	2	0	0
ENSMUSG00000026387	Sctr	4	0	1	0	0	0	0	0
ENSMUSG00000050777	Tmem37	91	91	66	134	232	79	84	72
ENSMUSG00000026385	Dbi	1279	1092	1321	2083	2145	1318	1295	1188
ENSMUSG00000026388	3110009E18Rik	126	116	119	92	61	128	127	129
ENSMUSG00000026389	Steap3	1283	1218	1214	1248	1580	1093	1208	1256
ENSMUSG00000036907	C1ql2	1	2	1	0	2	0	2	0
ENSMUSG00000101275	1700012E03Rik	0	0	0	0	0	0	0	0
ENSMUSG00000026390	Marco	0	0	2	0	0	0	0	0
ENSMUSG00000058665	En1	0	4	2	4	0	0	0	0
ENSMUSG00000099957	2610027F03Rik	0	0	0	0	0	0	0	0
ENSMUSG00000101386	Gm29346	0	0	0	2	5	0	0	0
ENSMUSG00000101922	Gm29345	16	3	4	15	2	4	6	3
ENSMUSG00000099336	Gm29348	0	0	0	0	0	0	0	0
ENSMUSG00000100979	Gm29347	10	3	10	0	1	15	0	3
ENSMUSG00000097881	Celrr	0	10	5	3	2	5	4	2
ENSMUSG00000101700	Gm29359	0	0	0	0	0	0	0	0
ENSMUSG00000003721	Insig2	2924	2322	2136	3190	4381	1790	1721	2199
ENSMUSG00000101791	2210011K15Rik	12	6	13	21	13	24	2	30
ENSMUSG00000026339	Ccdc93	2259	2573	2239	2780	2580	2114	1749	2556
ENSMUSG00000085857	Gm15392	0	0	0	0	0	0	0	0
ENSMUSG00000050534	Htr5b	7	26	8	17	16	8	20	5
ENSMUSG00000001674	Ddx18	1133	898	1084	1315	1443	976	1028	1068
ENSMUSG00000099960	Gm28590	0	0	0	0	0	0	0	0
ENSMUSG00000036815	Dpp10	0	0	0	0	0	0	0	0
ENSMUSG00000099574	1700121L03Rik	0	0	0	0	0	0	0	0
ENSMUSG00000026341	Actr3	8793	7202	9929	13087	14636	8126	8214	7290
ENSMUSG00000102063	Gm28706	0	0	0	0	0	0	0	1
ENSMUSG00000026342	Slc35f5	2196	1772	1896	2293	3169	1445	1528	1320
ENSMUSG00000026343	Gpr39	0	1	0	0	0	0	1	0
ENSMUSG00000026344	Lypd1	3	31	8	8	26	4	17	5
ENSMUSG00000049690	Nckap5	438	333	637	385	388	543	373	373
ENSMUSG00000101600	4930599A14Rik	0	0	0	0	0	0	0	0
ENSMUSG00000036155	Mgat5	3460	2689	2901	2567	2823	2226	2412	1923
ENSMUSG00000026347	Tmem163	14576	8007	11526	12239	15360	10036	11341	8488
ENSMUSG00000026348	Acmsd	77	105	94	117	268	105	89	77
ENSMUSG00000102014	2900009J06Rik	18	21	35	9	36	14	10	24
ENSMUSG00000026349	Ccnt2	7221	7375	6490	6400	8420	6383	5957	6289
ENSMUSG00000051590	Map3k19	82	118	94	60	80	37	110	74
ENSMUSG00000036104	Rab3gap1	4304	3507	3839	3979	5053	3059	3428	3704
ENSMUSG00000036086	Zranb3	1064	859	876	432	399	845	599	641
ENSMUSG00000099760	Gm28800	1	8	0	7	10	0	1	3
ENSMUSG00000056211	R3hdm1	4580	4161	4830	4051	4089	5279	3915	4832
ENSMUSG00000026353	Ubxn4	4122	3791	4086	4850	5621	3955	4090	3898
ENSMUSG00000026354	Lct	50	123	99	79	128	144	94	72
ENSMUSG00000026355	Mcm6	1563	1874	1792	2036	2458	1488	1456	1374
ENSMUSG00000026356	Dars	3290	2800	2934	3201	3847	2612	2432	2829
ENSMUSG00000045382	Cxcr4	45	158	23	38	81	94	399	13
ENSMUSG00000097283	Gm26686	0	2	0	1	4	2	0	0
ENSMUSG00000042581	Thsd7b	0	2	0	0	0	1	0	0
ENSMUSG00000086633	Gm16081	0	0	0	0	0	0	0	0
ENSMUSG00000026401	Cd55b	79	94	68	45	47	76	53	51
ENSMUSG00000087691	Gm15674	0	0	0	0	0	0	0	0
ENSMUSG00000086825	Gm15675	1781	2908	1666	1382	1131	2252	2004	2216
ENSMUSG00000026399	Cd55	8285	9941	7372	8141	9030	7657	8295	7734
ENSMUSG00000085526	Gm16083	290	292	201	191	111	266	190	246
ENSMUSG00000042554	Zp3r	0	0	0	3	0	0	0	0
ENSMUSG00000026405	C4bp	2	0	0	2	6	0	2	5
ENSMUSG00000026409	Pfkfb2	1531	1724	1535	1520	2335	1465	1558	1360
ENSMUSG00000046404	Yod1	1254	1315	951	1431	3336	970	1031	1141
ENSMUSG00000042510	AA986860	179	156	163	122	158	135	135	147
ENSMUSG00000099556	Gm28857	0	9	2	12	6	2	2	0
ENSMUSG00000100106	Gm28856	1	0	2	0	0	0	0	0
ENSMUSG00000026415	Fcamr	29	30	5	21	41	28	34	20
ENSMUSG00000086706	Gm15848	0	0	0	0	0	0	0	0
ENSMUSG00000026417	Pigr	0	0	1	0	0	1	5	7
ENSMUSG00000042474	Fcmr	0	2	2	3	2	0	4	0
ENSMUSG00000026420	Il24	0	0	0	0	1	0	0	0
ENSMUSG00000026416	Il20	0	0	0	0	2	0	0	0
ENSMUSG00000016524	Il19	0	0	0	0	1	0	3	0
ENSMUSG00000016529	Il10	0	4	0	0	0	0	0	0
ENSMUSG00000016528	Mapkapk2	4839	4038	4093	6377	8991	3605	4684	4111
ENSMUSG00000016526	Dyrk3	138	87	97	156	149	80	50	79
ENSMUSG00000026427	Eif2d	1503	1343	1331	1316	1053	1193	1168	1271
ENSMUSG00000026430	Rassf5	143	140	127	116	146	80	470	91
ENSMUSG00000042349	Ikbke	177	220	207	116	140	232	241	157
ENSMUSG00000102027	Gm28914	0	0	0	0	0	0	0	0
ENSMUSG00000102055	Gm28913	0	0	0	0	0	0	0	0
ENSMUSG00000026425	Srgap2	4246	3790	3846	3660	3933	3947	3457	2977
ENSMUSG00000101778	Gm29488	94	136	207	177	106	170	86	248
ENSMUSG00000055184	Fam72a	94	104	83	165	236	92	72	70
ENSMUSG00000026432	Avpr1b	0	23	0	12	17	15	5	5
ENSMUSG00000004552	Ctse	41	374	47	13	2	237	718	27
ENSMUSG00000052688	Rab7b	1155	1170	989	1184	1558	1009	1040	1034
ENSMUSG00000042268	Slc26a9	1	1	2	0	4	7	0	1
ENSMUSG00000042251	Pm20d1	103	161	97	44	83	45	60	55
ENSMUSG00000013275	Slc41a1	3859	4652	3655	6479	9029	3088	4224	2836
ENSMUSG00000026433	Rab29	283	255	284	274	131	230	239	179
ENSMUSG00000026434	Nucks1	19190	16613	15308	21221	26909	14260	14874	16974
ENSMUSG00000026435	Slc45a3	452	528	355	981	1971	202	596	210
ENSMUSG00000026436	Elk4	5597	6499	5586	7037	10187	4709	5329	4754
ENSMUSG00000059149	Mfsd4a	28	26	15	9	23	8	3	10
ENSMUSG00000026437	Cdk18	7664	5370	5251	4337	4675	5718	6295	4644
ENSMUSG00000099874	Gm29629	6	9	3	2	7	10	7	3
ENSMUSG00000079330	Lemd1	0	1	0	7	1	0	0	0
ENSMUSG00000118219	Gm29695	2	2	1	0	1	2	0	0
ENSMUSG00000066936	Gm10188	0	0	0	2	0	0	0	0
ENSMUSG00000101549	Gm29630	15	12	10	22	15	27	27	19
ENSMUSG00000042115	Klhdc8a	460	451	464	1208	1204	448	471	399
ENSMUSG00000009772	Nuak2	261	266	144	279	458	116	350	132
ENSMUSG00000100658	F730311O21Rik	13	4	3	3	2	8	11	11
ENSMUSG00000042066	Tmcc2	1799	2348	1537	2112	1989	1192	1742	1027
ENSMUSG00000090079	Gm15849	0	0	2	0	0	0	0	0
ENSMUSG00000042046	Dstyk	4441	3552	3535	3730	4378	3066	2779	3024
ENSMUSG00000097760	6030442K20Rik	104	122	118	92	48	117	64	108
ENSMUSG00000026439	Rbbp5	1657	1222	1475	1369	1190	1294	1300	1193
ENSMUSG00000048174	Tmem81	369	248	294	261	199	313	293	288
ENSMUSG00000053024	Cntn2	2	0	0	1	0	0	4	0
ENSMUSG00000026442	Nfasc	11	86	27	16	2	51	46	9
ENSMUSG00000101126	Gm10538	0	0	0	0	0	0	0	0
ENSMUSG00000026443	Lrrn2	279	208	476	289	44	113	113	116
ENSMUSG00000054387	Mdm4	7302	6375	6730	5253	6531	6149	5490	6486
ENSMUSG00000026447	Pik3c2b	373	554	504	567	382	454	354	230
ENSMUSG00000101102	Gm28609	0	5	2	0	0	4	1	1
ENSMUSG00000046062	Ppp1r15b	4247	3997	3740	5312	8889	2936	3781	3074
ENSMUSG00000041757	Plekha6	229	123	183	121	65	120	112	70
ENSMUSG00000101693	Gm19461	0	0	0	0	0	0	0	0
ENSMUSG00000115958	Gm28040	1	4	5	4	0	2	5	0
ENSMUSG00000116158	Kiss1	0	0	0	0	0	0	0	0
ENSMUSG00000070645	Ren1	16	11	13	20	5	18	11	3
ENSMUSG00000070644	Etnk2	100	48	95	128	59	32	42	48
ENSMUSG00000070643	Sox13	84	145	146	158	101	99	151	56
ENSMUSG00000090553	Snrpe	272	252	327	481	436	345	384	337
ENSMUSG00000102976	Zc3h11a	910	915	819	767	779	1018	791	1190
ENSMUSG00000116275	Zc3h11a	0	0	0	0	0	0	0	0
ENSMUSG00000094410	Gm38394	312	308	286	308	241	243	231	343
ENSMUSG00000102049	Zbed6	0	0	0	0	0	0	0	0
ENSMUSG00000051998	Lax1	95	49	110	64	92	101	73	55
ENSMUSG00000026463	Atp2b4	48857	42173	44358	43797	49686	36170	42373	26900
ENSMUSG00000100830	Gm28441	0	0	0	0	0	0	0	0
ENSMUSG00000010311	Optc	63	79	56	117	124	60	33	66
ENSMUSG00000090208	Gm15851	4	0	0	2	0	0	0	4
ENSMUSG00000041577	Prelp	11313	9386	8887	8592	9005	7946	8601	6756
ENSMUSG00000100987	Gm1627	15	6	6	6	6	0	6	3
ENSMUSG00000041559	Fmod	39956	27564	46277	40234	35269	25557	39544	19621
ENSMUSG00000020423	Btg2	2046	7205	1736	5253	61288	1454	1665	1466
ENSMUSG00000026450	Chit1	854	979	1156	1792	1286	744	1038	764
ENSMUSG00000064246	Chil1	199	914	195	241	246	231	1292	158
ENSMUSG00000042451	Mybph	2	15	5	8	13	8	16	1
ENSMUSG00000042429	Adora1	3	47	14	8	13	9	18	15
ENSMUSG00000026459	Myog	0	1	0	0	0	1	0	0
ENSMUSG00000026458	Ppfia4	22676	12863	18007	9728	5947	15549	17758	15982
ENSMUSG00000042305	Tmem183a	2827	2623	2326	2724	3900	2265	2551	2572
ENSMUSG00000050526	4933406M09Rik	3	9	13	9	10	13	8	2
ENSMUSG00000026456	Cyb5r1	1559	1260	1344	1106	1677	1186	1300	1077
ENSMUSG00000026457	Adipor1	10185	9455	8970	11918	21479	6546	9534	7414
ENSMUSG00000101061	Platr1	16	33	13	31	101	7	10	14
ENSMUSG00000026455	Klhl12	1153	1145	1028	1124	1242	979	1037	1128
ENSMUSG00000042229	Rabif	803	518	657	806	822	552	504	617
ENSMUSG00000046367	Mgat4e	0	2	0	0	2	0	0	0
ENSMUSG00000042207	Kdm5b	6463	5818	5633	5850	6729	5318	5312	5772
ENSMUSG00000097435	Gm26783	0	0	0	0	0	0	0	0
ENSMUSG00000026452	Syt2	4	7	3	1	3	0	0	1
ENSMUSG00000073557	Ppp1r12b	5056	4694	5227	5277	4963	4705	4242	4414
ENSMUSG00000101168	Gm28892	0	0	0	0	1	0	0	0
ENSMUSG00000026429	Ube2t	75	33	39	48	15	25	23	31
ENSMUSG00000042793	Lgr6	32	597	136	94	7	175	106	34
ENSMUSG00000097988	Gm10535	0	0	0	0	0	0	0	0
ENSMUSG00000031506	Ptpn7	24	77	8	2	0	31	171	1
ENSMUSG00000026426	Arl8a	4836	4012	4534	5898	6355	3660	4785	3699
ENSMUSG00000085311	Gm15445	202	133	149	134	60	116	103	103
ENSMUSG00000026424	Gpr37l1	0	5	0	0	0	0	2	0
ENSMUSG00000097680	Gm26642	0	0	0	0	0	0	0	0
ENSMUSG00000003051	Elf3	1	7	0	1	0	1	0	0
ENSMUSG00000041926	Rnpep	347	411	355	296	254	316	426	258
ENSMUSG00000062580	Timm17a	1164	1256	1300	1642	1991	1179	1172	1186
ENSMUSG00000048096	Lmod1	2	3	13	8	1	15	3	0
ENSMUSG00000041889	Shisa4	170	176	173	267	301	146	135	88
ENSMUSG00000041879	Ipo9	3046	2718	2937	3363	3588	2717	2479	2661
ENSMUSG00000100620	Gm28277	40	35	35	37	14	28	17	49
ENSMUSG00000009418	Nav1	1983	2446	2830	2911	2038	2425	2156	1647
ENSMUSG00000054412	Gm4793	0	2	4	2	0	7	2	3
ENSMUSG00000026421	Csrp1	10024	9267	10236	17316	20631	7887	9817	9778
ENSMUSG00000041801	Phlda3	1408	866	1428	1808	1721	889	938	957
ENSMUSG00000026418	Tnni1	11	5	28	11	21	7	12	7
ENSMUSG00000041782	Lad1	4	3	1	0	3	0	0	0
ENSMUSG00000026414	Tnnt2	5	0	0	5	4	2	1	3
ENSMUSG00000026413	Pkp1	7936	4135	5026	7749	7439	4161	5205	4002
ENSMUSG00000051985	Igfn1	644	233	172	123	61	426	181	1240
ENSMUSG00000026411	Tmem9	5298	2056	2559	3182	4440	1903	2641	2646
ENSMUSG00000097918	Ascl5	0	0	0	0	0	0	0	0
ENSMUSG00000026407	Cacna1s	16	12	56	4	29	32	29	28
ENSMUSG00000102717	Gm37759	9	3	8	0	15	3	10	6
ENSMUSG00000086264	Gm15850	148	42	67	46	10	75	34	91
ENSMUSG00000041642	Kif21b	4015	2348	2190	1996	2364	2744	3730	2839
ENSMUSG00000087230	Mroh3	3	0	0	0	0	2	5	0
ENSMUSG00000041605	Inava	1	0	1	0	3	1	0	0
ENSMUSG00000097315	Gm26568	0	0	0	0	0	0	0	0
ENSMUSG00000103594	A430034D21Rik	0	0	0	0	0	0	0	0
ENSMUSG00000102941	Gm37552	9	0	0	3	1	0	0	0
ENSMUSG00000097433	Gm26781	2	0	1	0	0	0	1	0
ENSMUSG00000052759	Gpr25	0	0	2	0	0	0	0	0
ENSMUSG00000041570	Camsap2	11035	13384	10994	15221	23050	9567	10458	10289
ENSMUSG00000097403	9230116N13Rik	171	200	172	225	333	246	230	199
ENSMUSG00000026404	Ddx59	716	560	622	612	922	621	544	508
ENSMUSG00000041498	Kif14	63	140	100	53	81	130	174	81
ENSMUSG00000104414	Gm37799	0	1	0	0	0	0	0	0
ENSMUSG00000104509	Gm33994	0	4	0	0	0	1	0	1
ENSMUSG00000104366	4933409D19Rik	0	0	0	0	0	0	0	0
ENSMUSG00000097229	Platr23	2	4	0	7	4	7	6	0
ENSMUSG00000041483	Zfp281	1738	1815	1490	2949	3983	1299	1473	1746
ENSMUSG00000097113	Gm19705	36	22	17	14	1	21	25	10
ENSMUSG00000097448	Platr22	269	162	164	249	167	208	173	173
ENSMUSG00000026398	Nr5a2	3	3	0	2	3	0	0	0
ENSMUSG00000098243	Gm4258	558	281	436	257	67	469	179	480
ENSMUSG00000098045	Gm26979	0	0	0	0	0	0	0	0
ENSMUSG00000098145	Gm26936	0	0	0	0	0	0	0	0
ENSMUSG00000102142	Gm26930	378	259	398	192	48	281	196	444
ENSMUSG00000098206	A430106G13Rik	131	84	107	61	28	131	48	167
ENSMUSG00000026395	Ptprc	124	514	100	25	20	222	1447	23
ENSMUSG00000099459	Gm28556	0	0	0	0	0	0	0	0
ENSMUSG00000026394	Atp6v1g3	0	0	0	0	0	0	0	0
ENSMUSG00000026393	Nek7	10019	11847	8974	13622	34968	7379	8806	8848
ENSMUSG00000099510	Gm28501	0	0	0	0	0	0	0	0
ENSMUSG00000100459	Gm5833	1	0	0	0	0	2	0	0
ENSMUSG00000019230	Lhx9	79	17	55	14	9	33	15	24
ENSMUSG00000079283	2310009B15Rik	117	93	149	142	103	90	100	85
ENSMUSG00000099808	1700019P21Rik	0	0	0	0	0	0	0	0
ENSMUSG00000056268	Dennd1b	7161	8185	7127	8232	6375	8721	5700	7229
ENSMUSG00000104900	4930596I21Rik	89	123	117	88	24	108	85	108
ENSMUSG00000063681	Crb1	0	0	0	0	0	0	0	0
ENSMUSG00000103844	4933436E23Rik	0	0	0	0	0	0	0	0
ENSMUSG00000102661	Gm34816	0	0	0	0	0	0	0	0
ENSMUSG00000033964	Zbtb41	3643	3161	3157	3824	4560	2950	2262	3072
ENSMUSG00000033952	Aspm	257	267	240	194	23	181	179	101
ENSMUSG00000026368	F13b	1	0	0	0	0	0	0	0
ENSMUSG00000057037	Cfhr1	1	0	0	0	0	0	0	0
ENSMUSG00000070594	Gm4788	0	3	0	0	0	0	0	0
ENSMUSG00000033898	Cfhr2	0	0	0	0	0	0	0	0
ENSMUSG00000026365	Cfh	30	1467	100	13	29	43	38	18
ENSMUSG00000052726	Kcnt2	1	41	4	0	1	10	3	4
ENSMUSG00000102368	4930590L20Rik	0	0	0	0	0	0	0	0
ENSMUSG00000026361	Cdc73	5631	6049	5444	6266	9254	5573	4641	6500
ENSMUSG00000033849	B3galt2	23	40	37	15	11	13	28	30
ENSMUSG00000018196	Glrx2	1276	1406	1268	1418	1828	1174	1178	1393
ENSMUSG00000018199	Ro60	2501	2200	2154	2517	2438	1848	1500	1914
ENSMUSG00000018189	Uchl5	438	509	402	565	860	649	688	534
ENSMUSG00000100455	Gm29170	648	866	574	882	1582	541	613	576
ENSMUSG00000026360	Rgs2	40	145	35	60	52	44	297	18
ENSMUSG00000051079	Rgs13	0	0	0	0	0	0	0	0
ENSMUSG00000026358	Rgs1	0	29	0	0	0	0	0	0
ENSMUSG00000098509	Rgs21	0	0	0	0	0	0	0	0
ENSMUSG00000026357	Rgs18	9	25	14	1	0	29	133	0
ENSMUSG00000099964	Gm29514	0	0	0	0	0	0	0	0
ENSMUSG00000035131	Brinp3	1	0	4	0	0	0	0	0
ENSMUSG00000087627	A230059L01Rik	0	0	0	0	0	0	0	0
ENSMUSG00000085822	Gm15584	0	0	0	0	0	0	0	0
ENSMUSG00000099629	Gm29515	0	0	0	0	0	0	0	0
ENSMUSG00000102074	Gm29020	0	0	0	0	0	0	0	0
ENSMUSG00000101011	Gm29398	0	0	0	0	0	0	0	0
ENSMUSG00000056220	Pla2g4a	88	110	88	57	41	90	111	89
ENSMUSG00000097028	Ptgs2os	27	46	22	32	44	40	38	29
ENSMUSG00000032487	Ptgs2	507	420	186	881	1052	236	232	247
ENSMUSG00000097754	Ptgs2os2	0	2	0	1	0	0	0	0
ENSMUSG00000006007	Pdc	0	0	0	0	0	0	0	0
ENSMUSG00000099447	2310030A07Rik	0	0	0	0	0	4	0	0
ENSMUSG00000006010	Odr4	2579	2090	2253	2322	2728	1909	1853	2051
ENSMUSG00000006005	Tpr	9898	9889	9192	10730	13941	9783	10909	8768
ENSMUSG00000006014	Prg4	475	1712	953	1026	1488	408	825	405
ENSMUSG00000066842	Hmcn1	818	1350	670	613	1036	787	1007	705
ENSMUSG00000093650	Gm20631	4	0	0	1	2	1	6	0
ENSMUSG00000099622	Gm29188	0	0	0	0	0	0	0	0
ENSMUSG00000102095	C730036E19Rik	0	0	0	0	0	0	0	0
ENSMUSG00000114212	Gm47985	0	0	0	0	0	0	0	0
ENSMUSG00000114943	Gm8947	0	0	0	0	0	0	0	0
ENSMUSG00000114694	Gm47995	0	0	0	0	0	0	0	0
ENSMUSG00000114582	3110040M04Rik	0	0	0	0	0	0	0	0
ENSMUSG00000114591	Gm47996	0	0	0	0	0	0	0	0
ENSMUSG00000100954	Gm10138	152	159	151	144	163	122	113	106
ENSMUSG00000023150	Ivns1abp	2679	3331	3119	2340	1670	2412	1838	1851
ENSMUSG00000052748	Swt1	1075	1205	1026	1467	1043	908	947	1239
ENSMUSG00000053286	Trmt1l	938	849	1079	795	579	825	733	879
ENSMUSG00000026484	Rnf2	2208	2176	2331	2875	3152	1634	1791	2195
ENSMUSG00000100357	Gm28181	0	0	0	0	0	0	0	0
ENSMUSG00000026483	Fam129a	4899	5408	5721	4440	4749	4038	4884	4268
ENSMUSG00000100594	2810414N06Rik	123	56	60	44	39	61	57	49
ENSMUSG00000043019	Edem3	6242	3907	4760	4505	4638	4053	3215	3697
ENSMUSG00000032666	1700025G04Rik	829	721	748	867	994	620	544	674
ENSMUSG00000100685	Gm28610	0	0	0	0	0	0	0	0
ENSMUSG00000014980	Tsen15	642	594	631	730	564	550	540	659
ENSMUSG00000032649	Colgalt2	1937	2263	1874	1795	2234	1403	1700	1370
ENSMUSG00000026482	Rgl1	558	569	435	306	347	384	336	262
ENSMUSG00000086145	Gm15479	5	8	7	6	1	1	0	5
ENSMUSG00000099868	Gm28792	15	6	1	12	4	6	0	7
ENSMUSG00000055547	Apobec4	0	0	0	0	0	0	0	0
ENSMUSG00000008475	Arpc5	1752	2278	2284	3410	3485	1593	2396	1517
ENSMUSG00000026480	Ncf2	78	182	45	37	14	148	896	13
ENSMUSG00000042772	Smg7	4245	4056	3950	5563	7080	3336	3802	3353
ENSMUSG00000100394	Gm28791	59	84	79	70	100	88	74	95
ENSMUSG00000042751	Nmnat2	27	40	30	39	161	4	73	15
ENSMUSG00000099969	Gm28960	1	1	1	1	0	3	4	0
ENSMUSG00000026479	Lamc2	1117	1490	1425	1890	2281	819	1055	970
ENSMUSG00000026478	Lamc1	10016	10342	9429	14716	15785	7214	8927	6382
ENSMUSG00000073538	E330020D12Rik	2	0	0	1	1	0	1	0
ENSMUSG00000042708	Shcbp1l	135	67	75	27	27	54	42	69
ENSMUSG00000042699	Dhx9	5357	5229	5275	5303	7179	4404	4568	4501
ENSMUSG00000042684	Npl	2	13	0	1	2	6	7	1
ENSMUSG00000042671	Rgs8	0	2	0	0	0	0	0	0
ENSMUSG00000100945	Gm29529	0	0	0	0	0	0	0	0
ENSMUSG00000100334	C230024C17Rik	0	0	0	0	0	0	0	0
ENSMUSG00000026475	Rgs16	2	1	0	0	0	4	7	0
ENSMUSG00000099568	Gm28513	0	0	0	0	0	0	0	0
ENSMUSG00000066800	Rnasel	69	192	105	53	50	100	327	63
ENSMUSG00000100183	Gm28512	0	6	0	1	0	0	6	0
ENSMUSG00000042641	Rgsl1	16	33	31	18	20	35	20	45
ENSMUSG00000045968	Teddm2	92	214	133	133	331	113	182	124
ENSMUSG00000043282	Teddm1b	0	0	0	0	0	0	0	0
ENSMUSG00000047053	Teddm1a	0	0	0	0	0	0	0	0
ENSMUSG00000026473	Glul	7693	19387	7953	20604	61309	6960	15434	12644
ENSMUSG00000100014	Gm29290	0	0	0	1	0	2	0	2
ENSMUSG00000101903	Gm29291	0	0	0	0	1	0	0	0
ENSMUSG00000100502	Gm28286	0	1	0	0	4	0	0	0
ENSMUSG00000100627	A830008E24Rik	1	3	3	5	21	0	6	1
ENSMUSG00000066797	Zfp648	0	0	0	0	0	0	0	0
ENSMUSG00000099933	4930452N14Rik	0	0	0	0	0	0	0	0
ENSMUSG00000100221	4930532M18Rik	0	0	0	0	0	0	0	0
ENSMUSG00000004110	Cacna1e	3	76	3	7	0	15	13	0
ENSMUSG00000101880	Gm29282	3	2	1	1	3	4	2	2
ENSMUSG00000096950	Gm9530	139	113	76	56	62	105	112	67
ENSMUSG00000056708	Ier5	964	895	781	1745	2038	521	666	827
ENSMUSG00000026471	Mr1	1667	1279	1391	1292	1245	1005	1161	883
ENSMUSG00000026470	Stx6	3031	2543	2910	2952	2807	2498	2438	2755
ENSMUSG00000033722	BC034090	378	216	335	169	44	288	146	197
ENSMUSG00000103670	Gm37622	0	0	0	1	0	1	0	0
ENSMUSG00000026469	Xpr1	6190	6619	6277	7441	9763	4610	4775	5198
ENSMUSG00000073535	Gm5532	18	22	8	15	39	4	5	8
ENSMUSG00000033701	Acbd6	750	748	729	811	985	602	756	769
ENSMUSG00000026468	Lhx4	0	0	0	0	0	0	0	0
ENSMUSG00000033684	Qsox1	4459	3123	3545	4121	3259	2954	3196	2843
ENSMUSG00000102558	Gm37571	4	5	6	6	3	5	0	12
ENSMUSG00000033671	Cep350	8386	7876	7247	7401	8690	7208	7200	6128
ENSMUSG00000026466	Tor1aip1	7246	6658	6096	7367	9487	5381	6149	6102
ENSMUSG00000050565	Tor1aip2	6222	4231	4649	4885	6765	3983	3613	4576
ENSMUSG00000015484	Fam163a	3	0	0	0	1	0	0	0
ENSMUSG00000060985	Tdrd5	0	8	2	1	2	6	0	0
ENSMUSG00000103705	4930518J20Rik	0	0	0	0	0	0	0	0
ENSMUSG00000026602	Nphs2	0	40	10	0	0	15	33	1
ENSMUSG00000026601	Axdnd1	33	30	36	26	32	25	12	39
ENSMUSG00000078193	Gm2000	103	56	133	118	188	104	94	70
ENSMUSG00000026600	Soat1	4079	3886	3568	3268	4170	3357	3087	3514
ENSMUSG00000026596	Abl2	4679	4350	4142	6485	6883	3518	3508	3346
ENSMUSG00000060519	Tor3a	2018	1436	1650	2138	1822	1078	1194	1055
ENSMUSG00000033557	Fam20b	11046	9071	10441	11504	15227	7427	8560	6923
ENSMUSG00000026594	Ralgps2	4290	3110	3008	3012	3214	3191	2756	3151
ENSMUSG00000033544	Angptl1	11267	7616	9633	5355	3432	8633	6979	7154
ENSMUSG00000101905	4930439D14Rik	45	33	26	41	47	46	54	33
ENSMUSG00000101768	Gm28694	0	0	0	0	0	3	0	0
ENSMUSG00000026592	Tex35	16	29	41	25	23	64	17	18
ENSMUSG00000070565	Rasal2	5543	4140	5017	5105	3876	5025	3150	3847
ENSMUSG00000033488	Cryzl2	1296	905	1143	918	707	873	1081	926
ENSMUSG00000087093	Gm15486	0	1	2	2	1	7	0	2
ENSMUSG00000026589	Sec16b	2188	1572	2323	1745	1542	1639	1561	1477
ENSMUSG00000004031	Brinp2	0	0	0	0	0	5	0	0
ENSMUSG00000026587	Astn1	0	0	2	0	2	3	0	0
ENSMUSG00000103971	Gm37679	0	0	0	0	0	0	0	0
ENSMUSG00000073530	Pappa2	36	33	19	40	11	22	15	33
ENSMUSG00000047661	1600012P17Rik	0	0	0	0	0	0	0	0
ENSMUSG00000104014	4930562F17Rik	0	0	0	0	0	0	0	0
ENSMUSG00000040782	Cop1	2671	2954	3052	2965	3248	2975	2611	3344
ENSMUSG00000015829	Tnr	46	198	524	193	85	86	30	95
ENSMUSG00000073528	Gm10530	0	0	0	0	0	0	0	0
ENSMUSG00000103719	Gm38039	0	1	0	0	0	0	0	0
ENSMUSG00000104111	Gm37294	3	1	1	1	0	1	2	1
ENSMUSG00000090394	4930523C07Rik	2488	2769	2927	3842	3070	2551	2412	2509
ENSMUSG00000026729	4930562F07Rik	0	0	0	0	0	0	2	0
ENSMUSG00000026725	Tnn	0	22	24	0	1	0	1	3
ENSMUSG00000058267	Mrps14	710	553	804	897	1126	603	641	693
ENSMUSG00000014226	Cacybp	1710	1243	1813	2321	2547	1490	1411	1554
ENSMUSG00000026721	Rabgap1l	34701	28433	35925	30614	27810	27332	25113	31292
ENSMUSG00000104302	Gm36975	28	19	30	33	38	18	37	12
ENSMUSG00000103693	Gm37529	1470	1026	1300	895	285	1465	749	1301
ENSMUSG00000118401	Gpr52	350	338	522	238	266	464	314	305
ENSMUSG00000103200	Gm37328	94	84	69	83	18	120	66	81
ENSMUSG00000102852	Gm37083	35	53	60	58	56	60	50	57
ENSMUSG00000103631	Gm38060	1	0	13	0	0	1	0	0
ENSMUSG00000040423	Rc3h1	7598	8151	6453	9242	11867	5759	6415	6698
ENSMUSG00000026715	Serpinc1	47	84	58	86	83	50	58	49
ENSMUSG00000043467	Zbtb37	4729	4460	3996	3400	3432	3798	3541	3842
ENSMUSG00000104016	Gm37362	0	0	2	0	0	0	1	0
ENSMUSG00000053332	Gas5	2826	2316	2685	3426	3614	3197	2268	1979
ENSMUSG00000026709	Dars2	535	500	481	510	419	430	452	480
ENSMUSG00000102864	Gm37634	14	32	11	50	32	10	1	15
ENSMUSG00000026708	Cenpl	181	188	172	284	195	130	144	126
ENSMUSG00000026705	Klhl20	1349	1342	1351	1748	1633	1379	1396	1313
ENSMUSG00000044835	Ankrd45	45	21	38	21	5	14	8	18
ENSMUSG00000049160	Tex50	0	0	0	0	0	0	0	0
ENSMUSG00000026701	Prdx6	4250	4947	3021	5502	11020	2726	5159	4282
ENSMUSG00000026700	Tnfsf4	0	0	0	1	0	0	0	0
ENSMUSG00000066755	Tnfsf18	0	0	0	0	0	0	0	0
ENSMUSG00000000817	Fasl	6	2	2	1	4	0	8	12
ENSMUSG00000040297	Suco	13008	12064	9629	12147	29070	9400	12610	8614
ENSMUSG00000103158	Gm31925	0	0	0	0	0	0	0	0
ENSMUSG00000086277	4930558K02Rik	39	40	34	34	30	21	34	19
ENSMUSG00000026698	Pigc	854	1042	857	1158	1537	663	931	730
ENSMUSG00000103393	Gm38304	26	73	23	74	86	29	58	39
ENSMUSG00000040265	Dnm3	186	456	141	322	527	214	355	184
ENSMUSG00000090260	2810442N19Rik	89	214	77	94	141	86	102	69
ENSMUSG00000078190	Dnm3os	129	318	341	142	117	147	190	147
ENSMUSG00000026694	Eef1aknmt	779	666	740	1044	865	521	657	694
ENSMUSG00000026696	Vamp4	1806	2058	1740	1811	2676	1610	1563	1909
ENSMUSG00000026697	Myoc	78	255	127	44	89	165	87	38
ENSMUSG00000091060	Myocos	0	3	2	0	2	0	0	0
ENSMUSG00000040225	Prrc2c	15494	14005	13484	14275	16462	15715	16173	12228
ENSMUSG00000026692	Fmo4	0	0	6	0	0	0	0	0
ENSMUSG00000040181	Fmo1	4	54	13	7	6	7	7	12
ENSMUSG00000040170	Fmo2	18	30	24	11	9	41	6	21
ENSMUSG00000095576	Fmo6	0	0	0	2	0	0	0	0
ENSMUSG00000026691	Fmo3	1	0	0	0	0	0	0	0
ENSMUSG00000103288	Gm37273	0	0	0	0	0	0	0	0
ENSMUSG00000071890	Mroh9	1	0	0	0	0	0	0	0
ENSMUSG00000026586	Prrx1	6140	4110	6447	3423	3286	5174	3272	5042
ENSMUSG00000092188	Gm20471	0	0	0	0	1	0	0	0
ENSMUSG00000040124	Gorab	1263	710	978	949	876	860	749	1038
ENSMUSG00000101869	Gm29500	0	0	0	0	0	0	0	0
ENSMUSG00000040113	Mettl11b	1	2	0	1	3	0	0	0
ENSMUSG00000026585	Kifap3	2657	1913	2002	1527	1978	1702	1541	1548
ENSMUSG00000026584	Scyl3	1525	1446	1468	2021	2058	1220	1492	1629
ENSMUSG00000041406	BC055324	240	207	204	166	107	240	194	212
ENSMUSG00000041396	Mettl18	139	146	133	272	274	126	150	173
ENSMUSG00000026582	Sele	3	0	0	3	0	2	0	0
ENSMUSG00000026581	Sell	43	202	16	12	2	156	830	9
ENSMUSG00000026580	Selp	6	15	4	7	1	5	37	3
ENSMUSG00000090081	Gm16587	0	3	0	0	0	0	1	0
ENSMUSG00000086593	Gm16548	0	0	0	0	0	0	2	0
ENSMUSG00000026579	F5	302	490	531	699	313	261	625	151
ENSMUSG00000040918	Slc19a2	592	335	445	599	631	326	352	320
ENSMUSG00000026578	Ccdc181	603	428	494	558	512	530	535	468
ENSMUSG00000026577	Blzf1	1309	1356	1468	1857	2249	1366	1261	1300
ENSMUSG00000026575	Nme7	412	494	515	382	351	470	399	518
ENSMUSG00000026576	Atp1b1	250	407	482	803	2821	142	269	257
ENSMUSG00000104011	Gm32391	12	9	12	18	15	3	8	5
ENSMUSG00000097281	Gm26685	0	0	1	3	0	0	0	0
ENSMUSG00000103383	Gm37754	0	0	0	0	0	0	0	0
ENSMUSG00000102897	Gm37853	0	0	0	0	0	0	0	0
ENSMUSG00000102761	Gm37184	0	0	0	0	0	0	0	0
ENSMUSG00000102163	Gm36945	0	0	0	0	0	0	0	0
ENSMUSG00000026574	Dpt	4	3	26	17	9	20	3	10
ENSMUSG00000103659	Gm32569	3	7	3	2	3	2	4	2
ENSMUSG00000104117	Gm20743	0	0	0	0	0	2	0	0
ENSMUSG00000026573	Xcl1	0	0	0	0	0	0	0	0
ENSMUSG00000101189	1700029M03Rik	0	0	0	0	0	0	0	0
ENSMUSG00000102408	4930568G15Rik	0	0	0	0	0	0	0	2
ENSMUSG00000026572	Tbx19	0	0	6	0	2	0	0	0
ENSMUSG00000040848	Sft2d2	4896	5199	4773	5476	6676	3590	4396	4418
ENSMUSG00000040843	Tiprl	1266	1020	1183	1279	1628	1046	855	1090
ENSMUSG00000102302	Gm38190	727	671	677	415	401	631	539	711
ENSMUSG00000040836	Gpr161	435	388	267	649	541	205	346	323
ENSMUSG00000026571	Dcaf6	1767	2112	1841	1592	2283	1627	1731	1824
ENSMUSG00000102401	Gm37864	224	295	163	185	127	181	158	248
ENSMUSG00000026568	Mpc2	641	666	650	869	1018	539	536	666
ENSMUSG00000026567	Adcy10	20	5	4	1	19	2	12	10
ENSMUSG00000103583	Gm38325	2	0	0	0	0	0	0	0
ENSMUSG00000026566	Mpzl1	474	585	610	699	602	406	479	406
ENSMUSG00000040723	Rcsd1	68	197	41	26	15	136	567	20
ENSMUSG00000103686	Gm37073	0	0	0	0	0	0	0	0
ENSMUSG00000040713	Creg1	2091	2154	1455	1882	4070	1118	2002	1499
ENSMUSG00000104306	Gm36972	0	0	0	0	0	0	0	0
ENSMUSG00000089829	Gm16565	9	25	17	6	12	18	5	16
ENSMUSG00000005763	Cd247	1	15	0	0	1	2	3	1
ENSMUSG00000102154	Gm37469	0	0	1	0	0	0	6	3
ENSMUSG00000026565	Pou2f1	5124	5840	4186	5616	6920	4652	4475	4817
ENSMUSG00000097196	Gm26665	0	0	0	0	0	2	0	1
ENSMUSG00000102484	Gm37923	9	0	2	0	0	1	2	0
ENSMUSG00000026564	Dusp27	244	322	223	168	377	301	334	210
ENSMUSG00000000544	Gpa33	14	22	22	14	24	17	44	8
ENSMUSG00000040629	Mael	0	0	0	0	0	0	0	0
ENSMUSG00000040612	Ildr2	10	30	1	1	2	4	0	2
ENSMUSG00000091393	5330438I03Rik	0	0	0	1	0	0	0	0
ENSMUSG00000103400	Gm15853	24	65	35	53	142	26	52	52
ENSMUSG00000026563	Tada1	782	521	649	653	514	613	559	645
ENSMUSG00000040596	Pogk	5317	6287	5483	7274	8648	4544	5416	5331
ENSMUSG00000086056	Gm4846	0	0	0	0	0	0	0	0
ENSMUSG00000051081	Gm4847	0	0	0	0	0	0	0	0
ENSMUSG00000026560	Fmo9	0	0	0	0	0	0	0	0
ENSMUSG00000102548	Gm16701	0	0	0	0	1	0	0	0
ENSMUSG00000097823	Gm16701	45	69	32	82	148	49	69	52
ENSMUSG00000060568	Fam78b	65	185	19	36	40	58	48	59
ENSMUSG00000026558	Uck2	2003	1392	2036	3398	2789	1354	1088	1453
ENSMUSG00000103139	Gm37982	0	0	0	0	0	0	0	0
ENSMUSG00000102909	Gm2453	10	1	13	15	20	9	4	3
ENSMUSG00000052428	Tmco1	2030	1527	2043	2105	2429	1372	1600	1525
ENSMUSG00000026687	Aldh9a1	4224	3831	3650	4066	5599	2966	3796	3874
ENSMUSG00000026688	Mgst3	729	917	1676	1207	1125	681	1166	665
ENSMUSG00000040485	Lrrc52	0	1	0	1	4	2	0	0
ENSMUSG00000015843	Rxrg	1	4	6	4	3	0	2	1
ENSMUSG00000026686	Lmx1a	7738	8364	6781	7075	7665	8583	6953	6838
ENSMUSG00000093538	Gm20711	0	0	0	0	0	0	0	0
ENSMUSG00000052534	Pbx1	7714	8169	7043	6453	9816	6518	6290	5478
ENSMUSG00000103530	Gm37839	0	0	0	0	0	0	0	0
ENSMUSG00000026683	Nuf2	59	72	35	37	7	43	89	15
ENSMUSG00000026678	Rgs5	16	286	44	42	50	150	3	30
ENSMUSG00000038530	Rgs4	7	26	10	24	3	6	12	2
ENSMUSG00000070532	Ccdc190	0	0	1	0	0	1	0	0
ENSMUSG00000089990	Gm15852	0	0	5	0	2	1	0	0
ENSMUSG00000026675	Hsd17b7	1442	1330	1421	2060	2934	1081	1213	1325
ENSMUSG00000097503	3110045C21Rik	16	26	25	32	25	21	12	21
ENSMUSG00000026674	Ddr2	77173	44511	57364	48552	64330	54552	64929	47911
ENSMUSG00000026670	Uap1	1706	1643	1634	2246	3422	1473	1597	1441
ENSMUSG00000104266	Gm37748	5	9	10	10	34	11	1	16
ENSMUSG00000103908	Gm37502	0	1	0	0	2	3	0	1
ENSMUSG00000026667	Uhmk1	9790	6700	6186	6975	8430	5190	4816	5677
ENSMUSG00000044306	4930500M09Rik	4	6	5	7	4	0	2	7
ENSMUSG00000073494	Sh2d1b2	0	0	0	0	0	0	0	0
ENSMUSG00000102418	Sh2d1b1	0	2	0	1	0	0	0	0
ENSMUSG00000102752	Gm7694	360	364	247	255	520	167	339	301
ENSMUSG00000038473	Nos1ap	254	279	265	208	332	220	255	247
ENSMUSG00000042800	Spata46	0	0	0	0	0	0	0	0
ENSMUSG00000038463	Olfml2b	2654	2117	2589	2083	1939	1623	2185	1331
ENSMUSG00000026663	Atf6	3148	2893	2880	3368	3533	2110	2239	2025
ENSMUSG00000053925	Gm9929	19	28	23	34	23	27	12	32
ENSMUSG00000026659	Dusp12	456	310	431	552	470	373	352	373
ENSMUSG00000096968	Gm26620	22	16	19	34	17	7	33	10
ENSMUSG00000070524	Fcrlb	1	6	0	0	0	0	0	0
ENSMUSG00000038421	Fcrla	0	2	5	0	0	2	0	0
ENSMUSG00000026656	Fcgr2b	5	49	9	0	0	11	79	0
ENSMUSG00000103676	Gm38204	0	0	0	0	0	0	0	0
ENSMUSG00000104340	Gm10522	0	0	0	0	0	0	0	0
ENSMUSG00000059089	Fcgr4	5	4	0	0	1	1	89	0
ENSMUSG00000059498	Fcgr3	12	47	9	6	2	28	254	2
ENSMUSG00000026649	Cfap126	26	31	69	53	76	59	71	53
ENSMUSG00000058076	Sdhc	1234	1126	1282	1540	1765	1150	1360	1301
ENSMUSG00000056569	Mpz	27	15	16	29	15	12	13	4
ENSMUSG00000038370	Pcp4l1	2335	1724	4565	6111	3003	2628	2486	2093
ENSMUSG00000005677	Nr1i3	11	18	17	11	11	5	16	10
ENSMUSG00000005674	Tomm40l	502	327	435	378	293	319	297	351
ENSMUSG00000005681	Apoa2	0	0	0	0	0	0	0	0
ENSMUSG00000058715	Fcer1g	35	138	27	8	10	43	351	7
ENSMUSG00000013593	Ndufs2	2160	1918	1969	2516	3261	1675	1902	1540
ENSMUSG00000006403	Adamts4	26	61	14	24	34	23	10	16
ENSMUSG00000052423	B4galt3	1028	695	678	715	618	559	697	643
ENSMUSG00000062729	Ppox	1554	1277	1393	1062	828	1321	1277	1287
ENSMUSG00000053483	Usp21	729	488	622	671	529	394	519	484
ENSMUSG00000062963	Ufc1	840	753	865	1176	1416	736	956	866
ENSMUSG00000103983	Gm20045	620	453	403	463	357	402	411	575
ENSMUSG00000013973	Dedd	1484	1204	1290	1395	1757	1349	1399	1372
ENSMUSG00000013997	Nit1	921	784	697	696	935	611	749	598
ENSMUSG00000006412	Pfdn2	522	407	449	577	999	742	648	517
ENSMUSG00000045259	Klhdc9	163	119	168	135	157	78	134	120
ENSMUSG00000006411	Nectin4	4	9	9	0	6	0	4	0
ENSMUSG00000048865	Arhgap30	53	175	22	11	4	99	683	12
ENSMUSG00000026641	Usf1	961	712	760	946	990	601	751	736
ENSMUSG00000103711	Tstd1	31	31	15	18	8	6	25	29
ENSMUSG00000038235	F11r	7	26	9	4	19	5	14	13
ENSMUSG00000091993	B930036N10Rik	12	20	8	25	14	7	5	15
ENSMUSG00000060244	Alyref2	49	22	67	65	43	60	46	69
ENSMUSG00000038209	Itln1	1	0	0	0	0	0	1	0
ENSMUSG00000004709	Cd244a	2	21	9	1	1	10	33	0
ENSMUSG00000004707	Ly9	1	17	7	0	0	4	5	0
ENSMUSG00000038179	Slamf7	2	0	0	1	0	5	0	0
ENSMUSG00000103219	Gm37787	0	0	0	0	0	0	0	0
ENSMUSG00000103083	A630035G10Rik	0	0	0	0	0	0	0	0
ENSMUSG00000015355	Cd48	4	19	2	1	3	7	21	0
ENSMUSG00000015316	Slamf1	0	1	0	0	2	0	2	0
ENSMUSG00000038147	Cd84	31	166	18	3	0	79	286	2
ENSMUSG00000073492	Gm10521	0	30	0	0	0	5	29	0
ENSMUSG00000104413	Gm37065	0	0	0	0	0	0	0	0
ENSMUSG00000015314	Slamf6	0	7	11	0	0	14	6	2
ENSMUSG00000026556	Vangl2	25	65	2	14	6	12	12	16
ENSMUSG00000051251	Nhlh1	0	0	1	0	2	0	0	0
ENSMUSG00000003458	Ncstn	2785	2786	2363	2959	3108	1692	2469	1933
ENSMUSG00000026553	Copa	12856	10282	10605	10130	11584	10018	10030	9845
ENSMUSG00000103380	Gm37756	0	0	0	0	0	0	0	0
ENSMUSG00000003464	Pex19	3057	2990	3080	3292	3743	2555	3105	3041
ENSMUSG00000026554	Dcaf8	10180	8967	9685	7923	10106	8232	9137	8929
ENSMUSG00000013698	Pea15a	11602	8546	12125	12954	10570	9952	8737	8773
ENSMUSG00000007122	Casq1	13	75	47	35	59	23	24	46
ENSMUSG00000092085	Gm17224	7	16	23	8	20	27	5	10
ENSMUSG00000007107	Atp1a4	23	197	116	98	78	63	37	97
ENSMUSG00000103617	Gm37950	0	1	4	1	0	1	3	0
ENSMUSG00000038034	Igsf8	1497	1525	1794	1981	2038	670	1381	633
ENSMUSG00000007097	Atp1a2	1228	2775	3131	2038	2064	1167	1239	1104
ENSMUSG00000038026	Kcnj9	4	5	5	2	0	1	2	0
ENSMUSG00000102413	Gm36937	8	8	5	0	5	5	3	2
ENSMUSG00000044708	Kcnj10	0	52	1	0	0	0	0	0
ENSMUSG00000050229	Pigm	2195	2146	1880	2540	3227	1493	1969	2169
ENSMUSG00000026548	Slamf9	8	9	4	3	0	0	2	3
ENSMUSG00000037995	Igsf9	5	8	2	0	3	0	2	6
ENSMUSG00000026547	Tagln2	2915	2287	3355	5019	4342	2399	2828	2548
ENSMUSG00000026546	Cfap45	98	53	80	75	76	80	125	72
ENSMUSG00000085184	4933439K11Rik	392	408	239	233	435	271	397	230
ENSMUSG00000049598	Vsig8	258	189	106	130	157	70	182	132
ENSMUSG00000053318	Slamf8	0	0	0	0	0	0	0	0
ENSMUSG00000070504	Fcrl6	0	0	0	0	0	1	0	0
ENSMUSG00000026544	Dusp23	119	92	81	63	80	59	92	93
ENSMUSG00000037942	Crp	5	3	0	4	0	0	0	0
ENSMUSG00000026542	Apcs	0	0	0	0	0	0	0	0
ENSMUSG00000037924	Olfr16	0	0	3	0	0	0	0	0
ENSMUSG00000062527	Olfr1408	0	0	0	0	0	0	0	0
ENSMUSG00000058981	Olfr1406	0	0	0	0	0	0	0	0
ENSMUSG00000046643	Olfr218	0	0	0	0	0	0	0	0
ENSMUSG00000049456	Olfr1404	0	0	0	0	0	0	0	0
ENSMUSG00000005339	Fcer1a	1	3	0	0	0	0	10	0
ENSMUSG00000049605	Olfr418	0	0	1	0	0	0	0	0
ENSMUSG00000079180	Mptx2	0	0	0	0	0	0	0	0
ENSMUSG00000037872	Ackr1	0	14	1	0	0	27	12	0
ENSMUSG00000005338	Cadm3	5	10	16	1	1	7	7	5
ENSMUSG00000037860	Aim2	0	13	8	1	6	1	30	0
ENSMUSG00000037849	Ifi206	0	1	0	1	0	0	0	0
ENSMUSG00000070501	Ifi214	0	0	0	0	0	0	0	0
ENSMUSG00000073491	Ifi213	1	0	4	0	2	2	0	7
ENSMUSG00000043263	Ifi209	0	11	1	0	0	1	2	0
ENSMUSG00000066677	Ifi208	1	4	1	0	1	0	0	0
ENSMUSG00000073490	Ifi207	20	58	30	18	14	23	21	2
ENSMUSG00000073489	Ifi204	231	203	362	317	166	120	69	79
ENSMUSG00000090272	Mndal	32	61	72	95	91	39	13	23
ENSMUSG00000026536	Ifi211	86	114	145	179	147	97	47	31
ENSMUSG00000039997	Ifi203	42	109	67	24	28	30	41	20
ENSMUSG00000026535	Ifi202b	1003	917	1910	2111	1148	553	638	555
ENSMUSG00000054203	Ifi205	2	7	16	21	8	0	1	4
ENSMUSG00000045381	Olfr433	5	0	1	2	0	1	0	1
ENSMUSG00000047048	Olfr432	0	0	5	0	0	0	0	3
ENSMUSG00000050134	Olfr430	1	2	0	0	0	0	0	0
ENSMUSG00000049528	Olfr429	0	0	0	0	0	0	0	0
ENSMUSG00000059371	Olfr427	0	0	0	0	0	0	0	0
ENSMUSG00000046486	Olfr231	0	0	0	0	0	0	0	0
ENSMUSG00000051528	Olfr424	0	0	0	0	0	0	0	0
ENSMUSG00000055033	Olfr420	0	0	0	0	0	0	0	0
ENSMUSG00000026532	Spta1	40	407	48	8	1	365	431	60
ENSMUSG00000050788	Olfr419	0	0	0	0	0	0	0	0
ENSMUSG00000026531	Mptx1	0	0	0	0	0	0	0	0
ENSMUSG00000066672	Olfr417	2	0	0	0	0	0	0	0
ENSMUSG00000059503	Olfr248	0	0	0	0	0	0	0	0
ENSMUSG00000051509	Olfr414	0	0	0	0	0	1	0	0
ENSMUSG00000066671	Olfr220	0	0	0	0	0	0	0	0
ENSMUSG00000028354	Fmn2	8	1	0	0	14	2	2	5
ENSMUSG00000050069	Grem2	34	10	23	1	6	12	20	4
ENSMUSG00000026527	Rgs7	31	19	35	31	11	24	19	15
ENSMUSG00000103079	Gm36307	0	2	0	0	0	0	0	0
ENSMUSG00000026526	Fh1	1023	1016	970	1118	1103	777	848	829
ENSMUSG00000039783	Kmo	0	7	13	1	1	10	20	1
ENSMUSG00000026525	Opn3	14	13	27	23	2	6	6	13
ENSMUSG00000078185	Chml	492	584	563	646	692	484	359	557
ENSMUSG00000026523	Wdr64	0	0	0	0	0	1	0	0
ENSMUSG00000039748	Exo1	19	24	14	20	6	26	13	18
ENSMUSG00000104158	Gm38100	0	0	0	0	0	0	0	0
ENSMUSG00000055214	Pld5	0	0	0	0	1	0	0	0
ENSMUSG00000078184	Rbm8a2	1	1	1	6	4	5	5	3
ENSMUSG00000104157	Gm38101	0	0	0	0	0	0	0	0
ENSMUSG00000104021	Gm36536	0	0	0	0	2	0	0	0
ENSMUSG00000057335	Cep170	5345	5060	5471	5785	6500	5489	4877	5326
ENSMUSG00000103435	Gm36992	0	0	0	0	0	0	0	0
ENSMUSG00000026504	Sdccag8	1148	930	1162	637	483	1076	821	806
ENSMUSG00000087082	Gm15423	0	0	0	0	0	0	0	0
ENSMUSG00000019699	Akt3	6648	5228	5109	5028	7691	4780	4626	4709
ENSMUSG00000097892	Gm26801	118	87	134	130	128	109	77	103
ENSMUSG00000063659	Zbtb18	3212	2736	2778	3787	4290	2468	2607	2739
ENSMUSG00000102432	Gm29856	3	0	0	8	2	1	0	1
ENSMUSG00000103043	Gm37306	0	5	3	0	3	1	2	3
ENSMUSG00000102885	Gm37280	0	0	0	0	0	0	0	0
ENSMUSG00000101746	2310043L19Rik	4	2	0	0	0	0	0	1
ENSMUSG00000015962	1700016C15Rik	0	0	0	0	0	0	0	2
ENSMUSG00000015961	Adss	4990	4166	5526	7479	7373	4898	4516	4625
ENSMUSG00000102483	Catspere1	7	1	7	2	4	5	6	3
ENSMUSG00000091476	Catspere2	174	222	171	81	52	158	111	89
ENSMUSG00000026502	Desi2	1059	958	1275	1510	1541	938	816	1100
ENSMUSG00000070489	4930527J03Rik	0	0	0	0	0	2	0	0
ENSMUSG00000086350	B230369F24Rik	224	170	145	144	136	139	153	172
ENSMUSG00000026500	Cox20	288	285	279	361	380	281	283	271
ENSMUSG00000039630	Hnrnpu	11553	10570	10863	12035	15834	11677	11687	11441
ENSMUSG00000026495	Efcab2	371	266	310	379	335	284	281	329
ENSMUSG00000026494	Kif26b	61	64	57	49	15	14	67	35
ENSMUSG00000089713	Gm16564	4	0	0	0	1	0	1	0
ENSMUSG00000055067	Smyd3	1202	1152	1003	697	1003	869	856	1146
ENSMUSG00000026492	Tfb2m	487	486	495	640	854	406	440	480
ENSMUSG00000038949	Cnst	3614	3334	3109	3316	4710	2967	3550	3368
ENSMUSG00000038936	Sccpdh	1102	1010	1098	1378	1140	981	773	941
ENSMUSG00000087236	Kif28	0	3	1	0	2	0	0	0
ENSMUSG00000026491	Ahctf1	4104	3992	3953	4841	5291	3708	3895	3709
ENSMUSG00000073486	Gm10518	0	0	2	1	1	0	0	0
ENSMUSG00000026490	Cdc42bpa	20502	15940	16577	18151	21577	16258	14778	15964
ENSMUSG00000026489	Coq8a	2196	3701	2618	1993	5592	1508	3060	2355
ENSMUSG00000104520	Gm37336	6	1	4	3	5	5	9	11
ENSMUSG00000010609	Psen2	1300	1348	1148	1464	1879	948	1476	1119
ENSMUSG00000102923	Gm31728	22	23	35	26	20	31	52	34
ENSMUSG00000038855	Itpkb	17295	19128	18985	21991	25844	14265	19816	15342
ENSMUSG00000053963	Stum	171	346	99	98	228	101	171	154
ENSMUSG00000102608	Gm37267	0	0	0	0	0	0	0	0
ENSMUSG00000026496	Parp1	3064	2210	2268	1724	1731	1934	1970	2115
ENSMUSG00000058729	Lin9	228	251	210	276	369	263	186	291
ENSMUSG00000026497	Mixl1	2	0	0	0	0	1	1	0
ENSMUSG00000026499	Acbd3	3613	2615	3292	3555	4027	3059	3024	2975
ENSMUSG00000103649	Gm37768	0	0	0	0	0	3	0	0
ENSMUSG00000103156	Gm38293	13	11	7	9	3	6	15	20
ENSMUSG00000060743	H3f3a	3355	3752	4186	5151	5782	3031	3518	3799
ENSMUSG00000073485	H3f3aos	501	385	405	233	287	406	454	413
ENSMUSG00000038806	Sde2	1376	1241	1190	1592	2164	999	1135	1175
ENSMUSG00000066652	Lefty2	0	2	0	0	0	0	0	0
ENSMUSG00000026520	Pycr2	1055	867	1012	1227	1186	798	838	831
ENSMUSG00000038793	Lefty1	297	175	268	259	221	113	181	191
ENSMUSG00000026519	Tmem63a	7283	7108	6679	8330	9509	6154	7791	5883
ENSMUSG00000085563	2210411M09Rik	6	4	0	2	0	0	0	1
ENSMUSG00000038776	Ephx1	7394	7134	7130	8889	13695	5753	7456	6984
ENSMUSG00000038768	9130409I23Rik	5	2	1	2	6	0	3	1
ENSMUSG00000103328	Gm37406	0	0	0	0	0	0	0	0
ENSMUSG00000026516	Nvl	4913	4267	4377	4072	4511	4337	3870	4194
ENSMUSG00000062169	Cnih4	2680	2429	2094	2452	3552	1732	1785	2010
ENSMUSG00000038733	Wdr26	15030	17789	14815	19110	27815	14099	14690	15473
ENSMUSG00000054135	A430110L20Rik	350	397	421	238	238	358	365	393
ENSMUSG00000026514	Cnih3	8	13	4	19	13	7	7	4
ENSMUSG00000050625	Ccdc121	23	21	17	26	26	26	16	20
ENSMUSG00000047369	Dnah14	2824	1718	3148	2298	947	3249	2118	2664
ENSMUSG00000004880	Lbr	2205	2811	2229	3477	5570	1805	3370	2210
ENSMUSG00000056699	Gm5533	0	1	0	0	0	1	1	0
ENSMUSG00000022995	Enah	6666	7337	8115	8717	9264	5956	5905	6980
ENSMUSG00000026511	Srp9	598	677	620	799	894	601	536	697
ENSMUSG00000091013	Vmn1r1	0	0	0	2	0	0	0	0
ENSMUSG00000038633	Degs1	3583	3556	3657	5175	6363	2551	3177	2709
ENSMUSG00000100147	1700047M11Rik	179	308	183	162	208	201	233	203
ENSMUSG00000047539	Fbxo28	1658	1678	1778	2114	2643	1392	1444	1561
ENSMUSG00000026510	Trp53bp2	1179	1185	1061	1421	1806	984	1301	1051
ENSMUSG00000026509	Capn2	8756	6576	8238	8975	9013	6565	6723	6615
ENSMUSG00000102234	Gm37885	4	4	0	1	1	5	2	3
ENSMUSG00000038599	Capn8	7	11	17	8	0	12	22	0
ENSMUSG00000102688	Gm37218	0	0	0	0	0	0	0	0
ENSMUSG00000043429	Ccdc185	0	1	0	3	0	0	0	0
ENSMUSG00000038576	Susd4	1985	2201	2449	2186	2359	1619	2136	1549
ENSMUSG00000079164	Tlr5	2643	1942	2664	2022	2311	1708	2502	1589
ENSMUSG00000104367	Gm38079	145	96	138	166	150	78	146	80
ENSMUSG00000030768	Disp1	23840	18503	21263	20304	25368	17227	25057	18884
ENSMUSG00000046836	Brox	4213	3469	3865	4180	4911	3162	2867	3480
ENSMUSG00000042901	Aida	2580	2477	2524	3199	4041	2156	2048	2269
ENSMUSG00000056050	Mia3	4968	4616	4207	5389	7258	4038	4606	3786
ENSMUSG00000072258	Taf1a	641	376	474	617	400	410	471	520
ENSMUSG00000104212	Gm37986	11	7	2	18	6	0	16	1
ENSMUSG00000053461	Hhipl2	108	113	166	128	117	91	112	108
ENSMUSG00000104022	Gm37214	8	1	3	2	11	3	3	6
ENSMUSG00000103451	Gm33973	0	0	0	0	0	0	0	0
ENSMUSG00000103305	Gm34068	0	0	0	0	0	0	0	0
ENSMUSG00000102743	Gm38108	0	0	0	0	0	1	0	0
ENSMUSG00000039384	Dusp10	329	213	254	390	512	245	193	273
ENSMUSG00000044854	1700056E22Rik	36	25	24	25	43	21	12	18
ENSMUSG00000102682	Gm37223	0	0	0	0	0	0	0	0
ENSMUSG00000102794	Gm37712	0	0	0	0	0	0	1	0
ENSMUSG00000101574	1700112H15Rik	0	0	2	0	0	1	0	0
ENSMUSG00000103308	Gm37800	0	2	0	0	0	0	2	0
ENSMUSG00000092578	4930488B22Rik	0	0	0	0	0	0	0	0
ENSMUSG00000039377	Hlx	39	120	65	93	79	54	206	48
ENSMUSG00000102158	Gm34342	0	6	2	7	1	0	0	1
ENSMUSG00000026621	Marc1	7402	6142	5566	5454	7715	4656	5634	4731
ENSMUSG00000073481	Marc2	2227	2100	1907	2194	2690	1650	2181	1826
ENSMUSG00000039349	C130074G19Rik	1159	851	950	1384	2270	1019	1310	1296
ENSMUSG00000026620	Mark1	11950	5623	7671	6961	8738	6259	6595	6163
ENSMUSG00000102784	Gm38251	0	0	0	1	0	0	0	0
ENSMUSG00000103942	Gm34732	0	2	0	0	2	0	2	0
ENSMUSG00000103478	4930433J02Rik	0	0	0	0	0	5	0	0
ENSMUSG00000104461	Gm37662	0	0	0	0	0	1	0	1
ENSMUSG00000039318	Rab3gap2	7413	5424	5858	6552	7003	5576	6454	5552
ENSMUSG00000103613	Gm34882	0	0	0	0	0	0	0	0
ENSMUSG00000026618	Iars2	5471	4294	4315	5105	5811	4173	4563	3735
ENSMUSG00000104368	2010103J01Rik	0	0	0	0	0	0	0	0
ENSMUSG00000026617	Bpnt1	1750	1391	1514	1614	1778	1067	1299	1405
ENSMUSG00000097261	4930532G15Rik	27	54	27	24	19	50	59	36
ENSMUSG00000026615	Eprs	5879	5688	5518	5466	6732	5623	5839	5230
ENSMUSG00000051295	9630028B13Rik	0	0	0	0	0	0	0	0
ENSMUSG00000097615	Gm2061	0	0	0	0	0	0	0	0
ENSMUSG00000026614	Slc30a10	4	14	9	10	4	14	12	10
ENSMUSG00000103799	Gm38093	0	0	0	0	0	0	0	0
ENSMUSG00000039246	Lyplal1	557	501	567	474	552	438	416	445
ENSMUSG00000103449	Gm37134	0	0	0	0	2	3	0	0
ENSMUSG00000103690	A730004F24Rik	1	12	9	2	0	1	0	4
ENSMUSG00000039239	Tgfb2	10686	8472	10525	18400	16207	8646	8747	8330
ENSMUSG00000100393	Gm29491	56	44	40	46	30	46	34	40
ENSMUSG00000001305	Rrp15	297	291	305	412	335	369	390	295
ENSMUSG00000097784	A430105J06Rik	117	106	125	51	48	146	135	129
ENSMUSG00000103503	1700023G09Rik	0	0	0	0	0	0	0	0
ENSMUSG00000104312	Gm37912	0	0	1	0	0	0	0	0
ENSMUSG00000039224	D1Pas1	0	0	1	0	0	0	0	0
ENSMUSG00000026611	Spata17	26	12	26	27	2	25	10	22
ENSMUSG00000089947	Gm15509	4	1	2	1	0	7	0	3
ENSMUSG00000089730	1700007P06Rik	0	0	0	0	0	0	0	0
ENSMUSG00000039210	Gpatch2	1595	1589	1876	1441	1386	1872	1312	1632
ENSMUSG00000104245	Gm38155	0	0	0	0	0	0	0	0
ENSMUSG00000103923	Gm37896	1	0	0	0	0	0	0	0
ENSMUSG00000026610	Esrrg	3	0	2	3	4	1	0	5
ENSMUSG00000103961	Gm36388	0	0	0	0	0	0	0	0
ENSMUSG00000103577	9330162B11Rik	0	0	0	0	0	0	0	0
ENSMUSG00000104482	Gm38064	0	0	0	0	0	0	0	0
ENSMUSG00000026609	Ush2a	4	3	0	0	0	0	1	0
ENSMUSG00000026608	Kctd3	1602	1410	1612	1781	1930	1468	1385	1381
ENSMUSG00000037624	Kcnk2	1844	1911	2104	1548	1645	1406	1583	1280
ENSMUSG00000103669	2900042K21Rik	28	15	18	12	9	20	15	28
ENSMUSG00000104507	A430027H14Rik	103	121	126	90	214	45	101	81
ENSMUSG00000026605	Cenpf	318	253	291	206	55	352	308	116
ENSMUSG00000026604	Ptpn14	3630	3539	2980	4509	6145	3090	3536	3290
ENSMUSG00000097925	Gm26574	0	0	2	1	1	2	0	1
ENSMUSG00000104435	Gm37422	9	35	20	15	62	9	17	10
ENSMUSG00000026603	Smyd2	1091	1088	1012	1271	1299	1118	1034	1048
ENSMUSG00000010175	Prox1	0	4	6	2	2	3	0	0
ENSMUSG00000099404	Gm28172	0	0	0	0	0	0	0	0
ENSMUSG00000079045	Prox1os	0	0	0	0	0	0	0	0
ENSMUSG00000103644	Gm29678	0	0	0	0	0	0	0	0
ENSMUSG00000103510	Gm30725	0	0	0	0	0	0	0	0
ENSMUSG00000103963	Gm30932	0	0	0	0	0	0	0	0
ENSMUSG00000089872	Rps6kc1	1674	1494	1612	1473	1352	1404	1474	1502
ENSMUSG00000026634	Angel2	2989	2357	2188	2721	3572	2013	2153	2124
ENSMUSG00000037568	Vash2	5	13	18	11	18	7	4	11
ENSMUSG00000104487	Gm31373	0	0	0	0	0	0	0	0
ENSMUSG00000066595	Flvcr1	364	534	541	764	498	532	444	512
ENSMUSG00000097845	A230020J21Rik	0	3	0	0	0	0	0	0
ENSMUSG00000057072	Spata45	0	0	0	0	0	0	0	0
ENSMUSG00000026632	Tatdn3	540	591	443	409	332	491	400	491
ENSMUSG00000062510	Nsl1	77	89	64	99	85	79	67	57
ENSMUSG00000103576	Gm38188	0	0	0	0	0	0	0	0
ENSMUSG00000026630	Batf3	0	2	4	0	1	0	0	0
ENSMUSG00000102777	Gm38161	0	1	0	0	0	0	2	0
ENSMUSG00000091017	Fam71a	2	10	6	15	308	1	0	0
ENSMUSG00000026628	Atf3	572	1175	249	1112	19992	258	175	441
ENSMUSG00000073478	D730003I15Rik	67	70	91	68	35	64	52	66
ENSMUSG00000103174	Gm37168	5	3	5	1	8	6	0	0
ENSMUSG00000037499	Nenf	806	617	735	1055	1056	656	699	506
ENSMUSG00000026627	Pacc1	881	696	829	810	754	533	693	546
ENSMUSG00000026626	Ppp2r5a	18771	16632	18978	17355	17912	15890	17171	16190
ENSMUSG00000103114	Gm32200	21	24	16	12	15	17	7	22
ENSMUSG00000103517	Gm37432	18	1	3	0	7	1	4	0
ENSMUSG00000037474	Dtl	372	396	385	382	357	369	475	352
ENSMUSG00000037461	Ints7	1862	1374	1736	1240	1224	1509	1460	1397
ENSMUSG00000026623	Lpgat1	4765	4340	3828	5372	5951	3717	3890	4008
ENSMUSG00000102840	Gm38037	0	0	5	5	3	8	2	6
ENSMUSG00000026622	Nek2	110	89	97	95	29	80	113	45
ENSMUSG00000055833	1700034H15Rik	91	69	92	93	71	98	83	90
ENSMUSG00000037434	Slc30a1	968	956	884	1685	2162	750	1114	778
ENSMUSG00000049353	Rd3	12	5	9	11	0	19	3	6
ENSMUSG00000097416	Gm26670	55	29	76	60	15	71	53	101
ENSMUSG00000026637	Traf5	1592	1178	1925	1468	816	1756	1108	1695
ENSMUSG00000097089	Gm26879	0	0	0	4	0	0	0	0
ENSMUSG00000037395	Rcor3	3669	3430	3666	3666	4046	3023	2818	3263
ENSMUSG00000097316	Gm10516	297	367	329	440	460	378	240	307
ENSMUSG00000058248	Kcnh1	0	7	2	0	0	0	3	0
ENSMUSG00000037375	Hhat	490	494	599	704	557	548	451	483
ENSMUSG00000100872	1700065J18Rik	0	0	0	2	0	2	0	0
ENSMUSG00000016262	Sertad4	4479	2365	4230	4426	2702	2790	2699	3266
ENSMUSG00000089812	Gm15867	126	122	174	325	180	132	156	71
ENSMUSG00000016200	Syt14	180	412	215	339	350	251	316	169
ENSMUSG00000103640	Gm31406	0	0	1	0	0	0	0	0
ENSMUSG00000016181	Utp25	856	872	830	830	618	794	808	976
ENSMUSG00000026638	Irf6	11	2	9	0	1	1	1	2
ENSMUSG00000079144	A130010J15Rik	587	459	415	662	459	348	405	409
ENSMUSG00000037318	Traf3ip3	8	42	2	0	0	30	101	1
ENSMUSG00000090080	Gm15872	5	4	0	13	0	6	1	7
ENSMUSG00000089683	4930570N18Rik	3	0	0	0	0	0	5	0
ENSMUSG00000026639	Lamb3	5643	4126	2750	5482	3541	2914	4048	2711
ENSMUSG00000016194	Hsd11b1	7	22	6	6	4	23	226	0
ENSMUSG00000009633	G0s2	62	55	67	83	42	42	87	29
ENSMUSG00000103736	Gm37650	0	0	0	0	0	0	0	0
ENSMUSG00000016179	Camk1g	0	0	0	0	0	1	0	0
ENSMUSG00000097850	Mir205hg	0	0	0	0	0	0	0	0
ENSMUSG00000103692	4930503O07Rik	0	0	0	0	0	0	0	0
ENSMUSG00000026640	Plxna2	11665	5759	6208	3636	5318	7785	6091	3925
ENSMUSG00000016494	Cd34	25	72	44	27	6	35	32	14
ENSMUSG00000097325	Gm16897	89	56	43	48	92	47	70	69
ENSMUSG00000096929	A330023F24Rik	6397	5072	5460	2604	2625	5643	5227	4552
ENSMUSG00000104206	Gm32250	0	0	0	0	0	0	0	0
ENSMUSG00000104077	Gm37027	2	0	2	1	4	13	4	5
ENSMUSG00000016493	Cd46	289	571	371	322	351	405	328	435
ENSMUSG00000016481	Cr1l	3068	3599	3257	3449	4222	3002	2968	2871
ENSMUSG00000026616	Cr2	0	0	8	0	0	0	0	0
ENSMUSG00000050530	Fam171a1	104	147	130	127	53	85	56	43
ENSMUSG00000026643	Nmt2	2778	2414	2945	3212	2779	2308	1977	2514
ENSMUSG00000049950	Rpp38	142	91	125	197	185	100	78	177
ENSMUSG00000026644	Acbd7	2	0	0	6	0	2	0	4
ENSMUSG00000026645	Olah	0	8	1	22	2	4	0	1
ENSMUSG00000103786	Gm37525	0	0	0	0	1	0	0	0
ENSMUSG00000026650	Meig1	12	33	61	57	53	33	11	30
ENSMUSG00000026648	Dclre1c	743	756	963	668	533	918	598	911
ENSMUSG00000026646	Suv39h2	46	49	65	124	89	70	39	62
ENSMUSG00000085043	Gm13184	2	5	7	18	6	17	2	7
ENSMUSG00000109865	Hspa14	686	820	907	925	1134	739	788	877
ENSMUSG00000051396	Gm45902	661	776	721	695	1031	734	702	768
ENSMUSG00000039496	Cdnf	575	550	576	335	566	308	452	358
ENSMUSG00000026655	Fam107b	920	1073	1117	1879	2121	932	1580	838
ENSMUSG00000085205	Gm13185	0	0	0	0	0	0	0	0
ENSMUSG00000085656	Gm13180	0	0	2	0	0	2	0	0
ENSMUSG00000086445	Gm13191	0	0	0	0	0	0	0	0
ENSMUSG00000026657	Frmd4a	1680	1846	1913	1248	1060	1775	1362	1376
ENSMUSG00000104284	Gm10862	156	242	285	118	53	299	130	234
ENSMUSG00000102517	Gm38085	128	272	273	98	70	295	65	221
ENSMUSG00000084859	1700080N15Rik	0	0	0	0	0	1	0	0
ENSMUSG00000086921	Gm13189	18	52	63	16	8	66	29	35
ENSMUSG00000102816	Gm37814	195	306	357	124	54	369	131	312
ENSMUSG00000102136	Gm37107	90	157	260	51	37	230	54	137
ENSMUSG00000102357	Gm38348	97	113	155	62	27	164	74	130
ENSMUSG00000087355	Gm13187	0	8	3	9	1	3	0	6
ENSMUSG00000102494	Gm36988	50	58	88	27	17	68	30	35
ENSMUSG00000086874	Gm13175	0	3	0	0	0	0	0	0
ENSMUSG00000086018	Gm13179	0	2	8	0	0	0	0	0
ENSMUSG00000039449	Prpf18	1582	1430	1538	2055	2359	1341	1566	1602
ENSMUSG00000048186	Bend7	14	30	26	33	21	13	7	15
ENSMUSG00000026662	Sephs1	1686	1370	1596	1724	1616	1110	1222	1121
ENSMUSG00000026664	Phyh	2121	2107	2210	1973	1915	1797	2048	1962
ENSMUSG00000026668	Ucma	36	85	93	47	33	19	44	25
ENSMUSG00000026669	Mcm10	72	137	79	131	214	140	115	74
ENSMUSG00000026672	Optn	1534	1581	1554	1869	1827	1582	1884	1545
ENSMUSG00000086430	4930551O13Rik	0	0	3	3	0	0	0	0
ENSMUSG00000026676	Ccdc3	58	57	98	78	25	34	18	69
ENSMUSG00000039145	Camk1d	1508	1609	1354	1544	1585	1154	1223	1196
ENSMUSG00000039128	Cdc123	1627	1543	1398	1473	1741	1462	1415	1599
ENSMUSG00000025817	Nudt5	1096	664	938	703	516	643	602	754
ENSMUSG00000056718	Gm13199	13	45	14	18	40	19	13	15
ENSMUSG00000025816	Sec61a2	3092	2656	3057	2814	2885	2856	2483	2731
ENSMUSG00000085818	Gm13267	0	0	0	0	0	0	0	0
ENSMUSG00000025815	Dhtkd1	897	1213	807	627	1667	551	1200	805
ENSMUSG00000043241	Upf2	2382	2300	2013	2338	3324	2336	2342	2429
ENSMUSG00000045319	Proser2	2656	2117	1584	2892	3927	1623	1775	1877
ENSMUSG00000102887	Gm10857	16	3	3	3	14	0	4	8
ENSMUSG00000039063	Echdc3	685	922	587	688	953	686	928	802
ENSMUSG00000087125	A230108P19Rik	47	26	24	16	20	26	44	29
ENSMUSG00000087485	Gm13383	0	0	0	0	0	1	0	0
ENSMUSG00000118578	AL845275.1	4	0	5	11	8	11	10	4
ENSMUSG00000039046	Usp6nl	5266	5757	5662	7549	10271	4910	5245	5076
ENSMUSG00000085716	Gm13388	0	0	0	0	0	0	0	0
ENSMUSG00000086109	Gm13391	0	1	3	0	17	7	0	1
ENSMUSG00000002107	Celf2	1454	1518	1045	943	1485	1526	1468	944
ENSMUSG00000087079	Gm13389	5	0	3	0	1	0	2	1
ENSMUSG00000075538	Gm10855	9	17	25	0	0	16	11	9
ENSMUSG00000062319	Gm10115	8	10	10	3	3	6	1	1
ENSMUSG00000099424	Gm28641	0	0	0	0	0	0	0	0
ENSMUSG00000085070	Gm13211	0	0	0	0	0	0	0	0
ENSMUSG00000085580	1700061F12Rik	0	0	0	0	0	0	0	0
ENSMUSG00000079604	Gm13219	0	0	0	0	0	0	0	0
ENSMUSG00000079603	Gm13218	1	0	0	0	1	0	0	0
ENSMUSG00000015619	Gata3	446	157	242	266	143	211	288	314
ENSMUSG00000086618	Gm13256	1	0	0	0	0	0	2	0
ENSMUSG00000025783	4930412O13Rik	0	0	0	0	0	0	0	0
ENSMUSG00000079602	9230102O04Rik	0	0	0	0	0	0	0	0
ENSMUSG00000075534	Gm13262	0	0	0	0	0	0	0	0
ENSMUSG00000025782	Taf3	870	945	1033	1190	1295	925	1056	1090
ENSMUSG00000025781	Atp5c1	1776	1553	1910	2123	2362	1745	2081	1528
ENSMUSG00000037262	Kin	440	416	403	451	468	349	429	350
ENSMUSG00000037254	Itih2	677	873	734	669	763	444	680	319
ENSMUSG00000025780	Itih5	4359	5030	6564	5496	3868	2770	3440	2752
ENSMUSG00000086748	Gm13261	0	0	0	0	0	0	0	0
ENSMUSG00000061186	Sfmbt2	0	18	1	1	0	6	1	0
ENSMUSG00000085257	Gm13264	0	0	0	0	0	0	0	0
ENSMUSG00000026778	Prkcq	24	12	15	24	26	35	41	34
ENSMUSG00000102196	Gm38171	0	0	3	0	0	0	8	4
ENSMUSG00000102674	8030442B05Rik	15	5	9	7	27	8	3	1
ENSMUSG00000086006	Gm13293	773	352	492	432	536	454	406	381
ENSMUSG00000086491	Gm13291	22	14	14	21	6	21	12	25
ENSMUSG00000026773	Pfkfb3	17805	14717	13654	14880	19069	12776	13201	14835
ENSMUSG00000102329	Gm10851	0	1	0	0	0	1	0	0
ENSMUSG00000037197	Rbm17	1417	1209	1319	1462	2130	1599	1666	1341
ENSMUSG00000091312	Gm17490	0	0	0	0	0	0	0	0
ENSMUSG00000026770	Il2ra	1	11	0	10	14	4	17	9
ENSMUSG00000023206	Il15ra	1966	1142	1798	1341	906	1543	1002	1433
ENSMUSG00000058594	Fbh1	2857	2265	2303	1873	2476	2087	2205	1903
ENSMUSG00000047909	Ankrd16	2322	2357	2205	2028	1874	2010	2083	2212
ENSMUSG00000026768	Itga8	44	84	143	129	159	12	20	21
ENSMUSG00000086843	E030013I19Rik	0	0	0	6	2	0	0	0
ENSMUSG00000026767	Mindy3	766	840	866	1085	1032	701	633	875
ENSMUSG00000104045	Gm37565	0	0	0	0	0	0	0	0
ENSMUSG00000026730	Pter	489	521	512	491	712	464	409	452
ENSMUSG00000049630	C1ql3	9	10	9	6	3	8	4	14
ENSMUSG00000026727	Rsu1	2794	2593	2698	2147	2005	2351	2572	2610
ENSMUSG00000086358	Gm13270	113	141	139	106	61	83	101	154
ENSMUSG00000026726	Cubn	3276	1104	1869	1032	727	1723	1643	1256
ENSMUSG00000026723	Trdmt1	493	525	463	642	504	493	401	474
ENSMUSG00000026728	Vim	373725	173582	322917	291207	204823	220392	262328	213305
ENSMUSG00000003418	St8sia6	58	79	120	37	5	32	41	21
ENSMUSG00000104354	Gm37126	0	0	0	0	0	0	0	0
ENSMUSG00000063275	Hacd1	136	116	205	168	73	116	110	145
ENSMUSG00000086657	Stamos	52	19	33	34	19	38	24	37
ENSMUSG00000026718	Stam	2076	1843	2140	2400	2761	1670	1546	1972
ENSMUSG00000061531	Tmem236	1	6	22	6	8	12	5	20
ENSMUSG00000026712	Mrc1	28	153	41	20	8	17	41	9
ENSMUSG00000036949	Slc39a12	8	3	3	6	3	9	1	5
ENSMUSG00000084901	Gm13266	0	0	0	0	0	1	0	0
ENSMUSG00000057914	Cacnb2	1	8	1	0	0	0	11	2
ENSMUSG00000104106	Gm10848	0	0	0	0	0	0	0	0
ENSMUSG00000087086	Gm13269	0	0	0	0	0	0	0	0
ENSMUSG00000026707	Nsun6	909	898	868	906	985	821	661	897
ENSMUSG00000017418	Arl5b	1525	1449	1161	1963	2182	1022	1063	1421
ENSMUSG00000075520	Malrd1	1	0	0	1	0	0	1	0
ENSMUSG00000026748	Plxdc2	2383	2131	2113	1895	2255	1280	1886	1256
ENSMUSG00000085193	Gm13322	0	0	0	0	0	0	0	0
ENSMUSG00000053702	Nebl	3260	5743	2975	3626	7802	2873	3860	3019
ENSMUSG00000085100	Gm13324	0	0	0	0	0	0	0	0
ENSMUSG00000062651	H2al2a	0	0	0	0	0	0	0	0
ENSMUSG00000054057	A930004D18Rik	345	230	266	264	194	212	231	153
ENSMUSG00000085319	Gm13330	0	0	1	0	0	0	0	0
ENSMUSG00000054074	Skida1	92	64	53	73	69	72	71	77
ENSMUSG00000086340	1810059C17Rik	4	5	7	4	6	3	3	4
ENSMUSG00000026743	Mllt10	3482	3518	3505	3392	4705	3560	3206	3237
ENSMUSG00000026740	Dnajc1	1744	1925	1797	1658	1687	1805	1547	1562
ENSMUSG00000051154	Commd3	1355	1069	1245	1491	1383	910	994	1041
ENSMUSG00000026739	Bmi1	3853	3781	3557	4731	6717	2948	2956	3639
ENSMUSG00000037708	Spag6	170	172	131	106	120	118	136	123
ENSMUSG00000092353	Gm20539	10	15	10	5	2	4	17	16
ENSMUSG00000097638	Carlr	0	0	0	0	0	0	0	0
ENSMUSG00000026737	Pip4k2a	318	437	379	232	245	281	368	248
ENSMUSG00000026736	4930426L09Rik	38	42	42	35	34	21	33	35
ENSMUSG00000037683	Armc3	0	0	0	5	0	0	2	0
ENSMUSG00000087674	4930447M23Rik	0	1	2	0	0	0	0	0
ENSMUSG00000023094	Msrb2	34	25	11	12	0	17	33	15
ENSMUSG00000109733	Gm33940	0	0	0	0	0	0	0	0
ENSMUSG00000087103	Gm13344	0	0	0	0	0	0	0	0
ENSMUSG00000085388	Ptf1aos	0	0	0	0	0	0	0	0
ENSMUSG00000026735	Ptf1a	1	0	0	0	0	0	0	0
ENSMUSG00000056329	1810010K12Rik	0	0	0	0	0	0	0	0
ENSMUSG00000026734	4921504E06Rik	0	1	5	1	1	0	0	3
ENSMUSG00000086621	Gm13348	0	0	2	0	0	0	0	0
ENSMUSG00000043415	Otud1	1467	1455	1106	2104	3255	898	947	1223
ENSMUSG00000087246	Gm13346	3	0	3	0	5	6	0	0
ENSMUSG00000036617	Etl4	7560	6698	6153	5488	8137	6408	6307	5180
ENSMUSG00000091457	Gm17171	5	8	4	0	2	8	0	1
ENSMUSG00000085477	Gm13335	0	0	0	0	0	1	0	4
ENSMUSG00000086418	Gm13362	0	0	0	0	0	0	0	0
ENSMUSG00000036591	Arhgap21	8722	7099	8480	10766	10144	8174	7938	7966
ENSMUSG00000085206	Gm13380	63	79	62	74	39	58	59	48
ENSMUSG00000075514	Gm13375	301	252	337	504	421	298	360	223
ENSMUSG00000087219	Gm13376	3	0	0	0	0	1	0	0
ENSMUSG00000026679	Enkur	466	321	393	293	204	408	366	313
ENSMUSG00000048550	Thnsl1	938	586	689	929	822	766	577	776
ENSMUSG00000085680	Gm13327	0	0	0	0	0	0	0	0
ENSMUSG00000045967	Gpr158	0	0	0	0	0	0	0	0
ENSMUSG00000025716	Myo3a	0	0	1	0	0	0	0	0
ENSMUSG00000026787	Gad2	0	0	0	0	0	0	0	0
ENSMUSG00000085353	1700092C17Rik	0	0	0	0	0	0	0	0
ENSMUSG00000026786	Apbb1ip	1184	1200	1284	1294	1239	1160	1484	1001
ENSMUSG00000026784	Pdss1	217	225	240	298	241	297	247	269
ENSMUSG00000058835	Abi1	3872	4353	4076	5219	7539	3348	3888	4129
ENSMUSG00000026781	Acbd5	4570	4135	4050	4742	6254	4061	3760	4316
ENSMUSG00000026779	Mastl	174	152	127	123	83	105	150	70
ENSMUSG00000026775	Yme1l1	6361	5660	6509	5787	7906	5520	5573	5570
ENSMUSG00000026774	4931423N10Rik	59	117	87	104	152	116	81	108
ENSMUSG00000069132	Nxph2	0	0	0	0	0	0	2	0
ENSMUSG00000026771	Spopl	2061	2745	2431	2489	2733	2465	1823	2643
ENSMUSG00000026986	Hnmt	68	110	43	81	79	45	48	85
ENSMUSG00000061809	Tbpl2	0	0	0	0	8	0	0	0
ENSMUSG00000026985	Il1f8	0	0	0	0	0	0	2	0
ENSMUSG00000044103	Il1f9	20	25	0	0	2	15	217	6
ENSMUSG00000026984	Il1f6	0	0	0	0	0	0	0	0
ENSMUSG00000026983	Il1f5	0	0	0	0	0	0	0	0
ENSMUSG00000046845	Il1f10	0	0	0	0	0	0	0	0
ENSMUSG00000085999	Gm13411	0	0	0	0	0	0	0	0
ENSMUSG00000026981	Il1rn	2	24	0	2	0	5	24	0
ENSMUSG00000026979	Psd4	150	241	247	205	196	224	380	108
ENSMUSG00000026976	Pax8	2	0	0	0	3	2	0	0
ENSMUSG00000085057	Gm13415	8	5	6	17	64	5	4	0
ENSMUSG00000085330	Gm13417	0	0	0	0	0	0	0	0
ENSMUSG00000004113	Cacna1b	6	10	7	2	7	2	9	0
ENSMUSG00000036893	Ehmt1	3257	3261	3470	3150	3093	3225	3090	2851
ENSMUSG00000026972	Arrdc1	676	730	699	736	740	606	726	641
ENSMUSG00000026974	Zmynd19	580	649	688	1171	1160	551	604	571
ENSMUSG00000026975	Dph7	879	740	796	927	910	828	780	790
ENSMUSG00000036850	Mrpl41	1398	3588	1204	1954	5944	1366	2684	1379
ENSMUSG00000036833	Pnpla7	8157	7107	4419	3010	4541	4744	6528	4451
ENSMUSG00000006476	Nsmf	2335	1926	2366	2417	2368	1620	1848	1581
ENSMUSG00000036813	Entpd8	1	5	9	1	7	1	1	3
ENSMUSG00000036805	Noxa1	0	1	0	3	0	1	0	3
ENSMUSG00000087028	Gm13387	286	124	180	152	100	197	156	120
ENSMUSG00000078202	Nrarp	150	157	203	154	93	120	137	80
ENSMUSG00000103217	Gm38287	9	9	10	13	15	5	13	14
ENSMUSG00000059555	Tor4a	2791	2276	2482	1977	2678	1566	2222	1493
ENSMUSG00000013465	Nelfb	3609	2871	3257	3417	3637	2696	3209	2870
ENSMUSG00000036770	Stpg3	22	15	8	13	33	4	5	12
[truncated: 30,287 more rows]

## Sheet: 1.2 RNA-SEQ TPM
Supplementary Table 1.2 RNA-sequencing TPM for NP tissues from Untreated Control and K3Citrate-treated mice
Gene	Control 1	Control 2	Control 3	Control 4	K3Citrate 1	K3Citrate 2	K3Citrate 3	K3Citrate 4
Xkr4	0.233698	0.803965	0.369734	0.406736	0.349021	0.254848	0.403824	0.476092
Gm1992	0	0	0	0	0	0	0	0
Gm19938	0	0.334074	0.691366	0.138283	0.0283754	0.667156	0	0.374839
Gm37381	0	0	0	0	0	0	0	0
Rp1	0.154242	0.14371	0.139957	0.192184	0.120186	0.227072	0.0526039	0.458932
Sox17	0.14922	0	0.0555486	0.0472195	0.0387575	0	0	0
Gm37587	0	0	0	0	0	0	0	0
Gm37323	0	0	0	0	0.0666969	0.168018	0	0.0550668
Mrpl15	11.6065	9.44491	10.6662	11.8414	7.82341	11.6016	8.94303	14.016
Lypla1	25.2475	27.8282	26.8231	26.1599	24.7723	25.3226	21.2817	28.638
Tcea1	58.2974	72.8508	71.607	81.9693	87.4178	85.9142	55.2515	87.4597
Rgs20	0	0.0321051	0	0.0265784	0.0436307	0.146548	0.091664	0
Gm16041	0	0	0	0	0.0496512	0	0	0
Atp6v1h	32.5133	41.4312	37.6157	35.8944	34.4339	41.9893	30.5264	46.6279
Oprk1	0	0	0.0144835	0	0	0	0	0
Npbwr1	0	0	0	0	0	0	0	0
Rb1cc1	44.7977	53.7981	45.148	43.9619	55.844	50.5347	44.2524	57.1404
X4732440D04Rik	12.706	10.4163	13.6665	7.57949	6.92336	15.7309	10.995	19.4325
Alkal1	0	0	0	0	0	0	0	0
St18	0	0.0421081	0.0820166	0	0	0	0	0
Pcmtd1	75.1424	87.6814	78.5593	66.0688	91.9472	83.6273	70.6197	99.7806
Gm26901	0.711148	0.501842	1.74112	0.597214	0.0639378	2.00439	0.537309	1.16135
Gm30414	0.0914327	0.104848	0.20422	0.260398	0.106867	0.418772	0	0.117643
Sntg1	0	0.0998118	0	0	0	0	0	0
Rrs1	41.4336	44.6556	59.7978	69.4809	70.7563	47.2435	56.1596	48.3153
Adhfe1	55.7292	89.6128	52.139	39.7311	50.7391	57.6845	70.6199	65.5641
X2610203C22Rik	4.23534	4.00426	4.67962	3.5716	3.68637	4.21574	4.08135	5.3045
Vxn	0.109349	0.167191	0	0	0.142008	0	0	0
Gm29520	0	0	0	0	0	0	0	0
Mybl1	36.3597	34.439	39.6488	49.6589	40.6912	39.4155	23.8327	47.0651
Vcpip1	66.2361	77.0856	70.2052	70.692	82.6672	73.821	62.0039	79.1929
X1700034P13Rik	0.407707	0.425026	0.16557	0.422233	0.462088	0.291014	0.1618	0.619957
Sgk3	9.27146	12.9998	11.7063	9.11655	6.15813	12.1109	7.81961	11.9292
Mcmdc2	0.100304	0.0460086	0.134421	0	0.156314	0.0525032	0.328401	0.0516228
Snhg6	5.00711	3.38701	6.09446	5.87496	3.04671	6.07377	4.20583	4.66896
Tcf24	3.28329	3.40801	4.42534	5.10529	3.0656	1.62972	2.1314	2.76776
Ppp1r42	2.4936	3.75307	1.91455	1.77543	1.21438	2.54932	1.78591	2.10552
Gm15818	0	0	0.202041	0	0	0	0	0
Cops5	69.5502	75.7801	82.916	80.655	78.2578	78.8894	63.3506	89.4062
Cspp1	9.00594	9.41248	13.2063	8.84484	4.62034	16.156	8.3455	12.849
Arfgef1	114.108	107.162	106.436	78.1931	100.867	115.662	86.7671	108.339
Cpa6	3.88659	4.15841	5.63872	2.42133	1.55478	5.76715	3.12442	3.12544
Prex2	0.342984	0.917722	0.678295	0.27812	0.857439	0.626492	0.522483	0.873413
A830018L16Rik	0	0	0.0144331	0	0	0	0	0
Gm17644	0	0	0.0414184	0	0	0	0	0
Gm29663	0	0	0	0	0	0	0	0
Sulf1	1.46064	3.73552	3.87266	1.0674	0.605912	3.61653	2.29363	1.75766
Slco5a1	0	0	0.020178	0	0	0.0118219	0	0
Gm29283	0	0	0	0	0	0	0	0
Prdm14	0	0	0	0	0.0360668	0	0	0
Ncoa2	46.6312	56.5446	40.7988	36.1291	49.105	48.0747	44.2668	40.4545
Gm29570	6.27382	6.19514	4.8656	3.47427	2.98746	7.52577	4.75482	7.17534
Tram1	198.325	217.009	203.042	238.159	250.198	179.273	173.023	195.873
Lactb2	27.4996	25.6628	22.9026	23.1204	16.972	30.6119	21.984	32.774
Xkr9	0.0616198	0.141322	0	0	0.144043	0	0	0.158567
Eya1	0	0.43575	0	0.0721476	0.0473746	0.0198904	0.0165883	0
Gm9947	0	0.0763283	0	0	0	0	0	0
Msc	0	0.106908	0	0	0	0	0	0
Trpa1	0	0.861956	0	0	0	0	0	0
Kcnb2	0.0939107	0.0807676	0.0174796	0	0	0.020482	0.0085408	0
Terf1	18.1574	24.1589	17.3727	15.2813	11.8404	26.7267	19.8723	27.0738
Sbspon	0	0	0	0.0409992	0	0	0	0
X4930444P10Rik	0	0	0	0	0	0	0.188349	0
Rpl7	558.55	475.592	583.822	646.476	699.467	634.396	549.851	571.986
Rdh10	129.549	121.372	117.66	128.266	117.061	92.548	97.5146	101.898
Gm28095	0	0	0	0	0	0	0	0
Stau2	22.181	29.0865	25.832	26.3505	26.8229	29.1412	19.8688	25.484
Gm7568	0	0	0	0	0	0	0	0
Ube2w	33.5818	36.632	36.3205	34.7138	37.6279	34.3056	24.144	42.1552
Eloc	68.7918	63.7291	65.3496	69.8855	77.0424	61.1774	50.6785	74.5839
D030040B21Rik	0.042568	0	0	0.040411	0	0.167114	0	0.0547705
Tmem70	26.3443	26.9943	32.4793	34.1092	35.3642	30.3782	19.7129	28.862
Ly96	6.6256	7.19788	7.65896	5.95882	8.06102	9.58294	5.58172	7.92665
Gm28376	0	0	0	0	0	0	0	0
Jph1	12.965	22.6278	18.5363	21.4376	26.3845	18.2711	14.9009	18.4841
Gm28783	0.661168	2.65363	0	0.313832	1.03037	0.865206	0	2.97744
Gdap1	0.276321	0.668936	0.94291	0.349758	0.430618	0.381682	0.301563	0.434537
Gm28784	0	0	0	0	0	0	0	0
Pi15	0	4.6983	0.0957236	0.0976447	0	0.0448662	0.0561265	0.0441139
Gm28154	0.393911	0.806622	1.22547	0.240396	0.021924	1.10458	0.368482	1.08606
Gm16070	1.91992	2.87027	3.04943	1.3771	0.908685	2.75435	1.49	1.82984
Crispld1	9.72569	12.2077	13.0337	9.75688	5.46864	8.80575	4.90546	8.96247
Gm28153	0	0	0	0	0	0	0	0
Gm28756	0	0	0.206286	0	0	0	0	0
Crisp4	0	0	0	0	0	0	0	0
Defb18	0	0	0	0	0	0	0	0
Defb41	0	0	0	0	0	0	0	0
Gm15825	0	0	0	0	0	0	0	0
Tfap2d	0	0	0	0	0	0	0	0
Tfap2b	0	0	0	0	0	0	0	0
Gm28340	0	0	0	0	0	0	0	0
Pkhd1	0.0331739	0.0570622	0	0.0157464	0.0387737	0	0.0271533	0.0106709
X4930486I03Rik	0	0	0	0	0	0	0	0
Lincmd1	0	0	0	0	0	0	0	0
Il17a	0	0	0	0	0	0	0	0
Il17f	1.29127	5.45181	3.86736	1.9502	2.65261	4.30121	4.48392	7.32538
Mcm3	19.3582	28.7276	22.3606	21.0498	15.9959	29.5542	23.4395	24.7853
Gm28065	0	0	0	0	0	0	0	0
X6720483E21Rik	0.423856	0	0	0	0.0825672	0	0	0
Paqr8	1.5354	0.396774	0.483013	0.698002	0.522364	0.79237	0.920432	1.05733
Efhc1	5.53623	2.89691	3.18141	0.918471	0.711993	3.44652	1.52516	3.1121
Tram2	52.311	50.6289	60.2504	48.9836	38.4423	53.5324	49.3701	59.6496
Gm28287	1.7389	0.997021	0	1.23809	0.677475	2.8444	0.474437	0.279671
Tmem14a	25.9145	25.3853	16.8739	16.4287	17.7969	23.9107	22.8172	27.1266
Gsta3	2.15831	2.66297	3.05108	1.45241	1.08569	2.21659	1.63989	3.48005
Gm28836	0	0	0.209382	0	0.146091	0	0	0
Khdc1a	0	0	0	0	0	0	0	0
Khdc1c	0	0	0	0	0	0	0	0
Khdc1b	0	0.182594	0	0	0	0	0	0
Kcnq5	0.37044	5.13293	1.5169	1.06966	1.58756	1.77745	1.6845	1.21143
Rims1	0	0.0503863	0	0	0	0.0191663	0	0
Gm29506	0.399787	1.63731	0	0.271092	0.400519	0.224212	0.872617	0.0734842
Ppp1r14bl	0	0	0	0	0	0.174401	0	0
Gm27028	39.2624	24.5582	16.6089	15.5304	15.2967	27.6356	28.2415	29.0857
Gm29107	8.89242	10.9816	7.25717	7.79244	3.99749	6.71345	10.4513	13.6418
Ogfrl1	19.0262	22.1368	20.9375	22.8833	25.5222	22.0058	23.256	24.951
Gm28822	0	0	0	0	0	0	0	0
B3gat2	0	0.13164	0	0.0363262	0	0.100148	0	0
Smap1	49.7625	49.6408	52.3482	51.7159	39.9907	53.9547	45.0336	62.874
Sdhaf4	23.8989	15.1042	23.8085	25.3949	13.4375	28.431	17.7832	22.8876
Fam135a	49.3621	51.72	52.62	49.9625	54.1313	53.7861	41.1575	59.0527
Col9a1	2.85693	1.74547	2.43215	1.26716	0.437926	1.59349	1.48229	1.41612
Col19a1	0.224021	0.237131	0.0769792	0.0327184	0.21484	0.0451008	0.338519	0.110861
Lmbrd1	121.069	137.258	110.212	114.159	124.981	117.781	112.81	124.927
Gm28237	0	0	0	0	0	0	0	0
Gm29414	0	0	0	0	0	0	0	0
Adgrb3	1.17663	0.989956	0.956959	0.679916	0.284018	1.11296	0.88632	0.666454
X4931408C20Rik	0	0	0	0	0	0	0	0
Gm5524	0	0	0	0	0	0	0	0
Gm597	0	0	0	0	0	0	0	0
Gm9898	0	0.117221	0	0	0	0	0	0
Phf3	44.1348	46.4962	46.4213	44.971	51.562	52.8845	43.6484	58.8202
Ptp4a1	1.6278	4.39645	2.43981	4.57495	3.90529	2.35437	1.33238	2.12198
Ptp4a1.1	0.028632	0.0328331	0	0	0	0.0374679	0	0.0368396
Gm5698	0	0	0	0	0	0	0	0
X4931428L18Rik	0	0	0	0	0.0384353	0	0	0
Gm28644	0	0	0.226562	0	0	0	0	0
Gm29128	0	0	0	0	0	0	0	0
Lgsn	0	0.21078	0	0	0	0	0	0
Dnaaf6	0	0	0	0	0	0	0	0
Khdrbs2	0.0691942	0	0	0	0	0	0	0
Semp2l1	0	0	0	0	0	0	0	0
Gm37724	0	0	0	0	0	0	0	0
Gm37591	0	0	0	0	0	0	0	0
Prim2	9.21376	12.6972	12.3879	8.95558	7.17937	15.9018	7.89604	11.5464
Rab23	21.8737	20.7631	22.1245	26.8032	18.4839	25.1186	18.2909	22.5042
Bag2	4.07367	5.9171	3.42287	7.21886	5.77404	6.39698	3.55665	7.23816
Zfp451	29.402	36.4915	33.4381	36.2417	34.733	36.0537	26.8218	40.1827
Bend6	1.04075	1.23323	1.70468	0.625738	0.432507	0.590166	0.946516	0.446361
Dst	521.795	353.109	460.452	310.106	217.273	579.45	497.041	455.598
Gm26788	0.148908	0.0853785	0.138581	0.0706811	0.367426	0.129908	0.108341	0.0319323
Gm37958	0	0	0	0	0	0	0	0
Gm37233	11.4392	12.7956	8.84429	6.61171	6.03956	11.8579	7.7439	7.8771
Ccdc115	39.0621	34.3578	42.7377	40.4498	35.5646	35.6046	35.0925	37.1092
Gm28306	0	0	0	0	0	0	0	0
Imp4	20.9247	24.0427	23.2133	24.6197	23.3324	22.1889	20.8827	25.2447
Ptpn18	0.127966	0.64986	0.14291	0.0520637	0.0712225	0.310992	1.27686	0.211692
Gm28417	0	0.23751	0	0	0	0.0542075	0	0
X4930568A12Rik	0	0	0	0	0	0	0	0
Prss39	0	0	0	0	0	0	0	0
Cfc1	0	0	0	0	0	0	0	0
Prss40	0	0	0	0	0	0	0	0
X1700101I19Rik	0	0	0	0	0	0	0	0
Amer3	0.108087	0	0.0301773	0	0	0	0	0
Arhgef4	6.49904	2.92585	3.02416	4.46733	4.80148	5.08704	6.68556	3.59258
Gm55978	0	0	0	0	0	0	0	0
Gm38336	5.494	5.49926	4.52369	2.7846	3.77302	4.93514	6.30076	5.57125
Fam168b	133.938	163.734	146.227	153.488	190.638	142.538	145.305	160.044
Plekhb2	107.654	95.1818	106.27	95.7525	88.7471	97.6122	91.5909	117.254
Gm37068	0	0	0	1.05624	0	0	0	0
Gm28415	0	0	0	0	0	0	0	0
X1110002O04Rik	0.209681	0	0	0	0	0	0	0
Gm37146	0	0	0	0	0	0	0	0
Gm33222	0	0	0	0	0	0	0	0
X4930535G08Rik	0	0	0	0	0	0	0	0
Hs6st1	50.6883	42.1884	40.2256	44.6231	42.9505	38.1676	42.1377	36.3703
Gm37335	0	0.304459	0	0	0	0	0	0
Gm33280	0.0646756	0.148331	0.0722283	0.0818643	0	0.0564231	0.0705838	0.0277385
Uggt1	41.1912	36.2443	36.2876	33.3798	29.542	32.3586	30.9972	28.4063
Neurl3	0.368914	1.26913	0.370796	0.455286	0.0862375	1.11035	3.58327	0.474666
Arid5a	6.84254	23.6264	6.331	23.8449	74.5628	7.3813	12.3737	10.2896
X4930403P22Rik	0	5.72623	1.11533	1.26413	6.74434	1.74255	1.45325	2.14166
Kansl3	72.19	60.3558	67.449	57.9037	53.137	60.7443	55.8275	68.0832
Fer1l5	0.0560162	0.23553	0.0625577	0.230437	0.101845	0.268777	0.101889	0.0480491
Lman2l	22.8038	19.6955	22.351	13.4115	11.184	22.4758	20.1524	21.7254
Cnnm4	24.7976	28.0416	23.3295	28.0206	28.2462	17.6884	25.5609	20.0796
Cnnm3	70.339	74.067	58.9819	57.7017	86.1951	57.7916	69.2596	69.3335
Gm38033	0	2.52962	0.985419	3.35065	2.7502	1.15468	0.481492	1.70298
Ankrd23	21.5181	18.721	21.279	14.6628	14.6068	19.0028	19.2097	21.515
Ankrd39	15.4533	12.3987	14.4101	12.5641	7.74933	12.3803	12.3287	15.1913
Sema4c	22.3509	21.897	20.546	18.2012	16.2682	16.298	18.2452	15.4928
D430040D24Rik	15.6422	14.523	12.083	10.1519	10.1298	16.7378	13.2725	18.5075
Fam178b	0.446444	0.725262	1.288	0.317866	0.231913	0.778957	1.01506	0.861631
Cox5b	47.412	46.3077	54.7026	59.776	52.7931	59.6948	60.0678	58.5976
Actr1b	134.618	107.945	120.941	140.766	132.395	117.26	99.9138	125.797
X4933424G06Rik	0.680503	0.702316	1.13996	0.258408	1.32562	0.623355	0.965468	0.525345
Gm33533	0	0	0	0	0	0	0	0
Zap70	0.515654	0.864229	0.0442978	0.225934	0.154538	0.311439	0.606049	0.510362
Tmem131	63.5068	68.69	61.7285	54.8906	56.5973	62.0855	60.4745	56.8428
Gm38115	5.01671	5.80921	5.82226	4.52904	1.64792	2.89627	1.825	6.20166
Vwa3b	3.78087	6.09271	6.88918	5.36504	3.51977	5.26014	4.88637	5.37677
Gm37020	0	0	0	0	0	0	0	0
Cnga3	0	0	0.133979	0	0.0233701	0	0.0327322	0
Inpp4a	62.4991	61.2924	62.9965	42.9533	44.6752	60.5249	57.9585	56.1287
X4930439A04Rik	0	0	0	0	0	0	0	0
Coa5	91.8062	99.0457	86.5311	95.14	93.9634	79.1696	69.4006	107.183
Unc50	90.3439	80.6734	91.9126	78.0597	75.9598	91.7663	71.0357	90.5176
Mgat4a	27.8618	32.3302	25.662	36.6398	41.3881	23.2456	28.6071	23.3182
Cracdl	17.6792	35.9608	23.3739	27.4172	34.3844	20.8705	27.41	24.4922
X4930556I23Rik	0	0	0.236677	0	0	0	0	0
Tsga10	5.53215	5.70566	6.86189	4.18455	3.34792	7.64724	4.76199	7.59061
Gm26805	0.268941	0.528689	0.514881	0.328259	0.0898109	0.854702	0.251579	0.494335
Lipt1	13.5402	13.3373	10.7272	12.8541	8.9725	10.8282	11.1145	13.4757
Mitd1	10.7112	9.82623	11.1486	11.3072	6.2763	10.8769	7.66841	12.1278
Mrpl30	42.7482	43.2411	49.1372	50.8847	58.7932	46.6491	44.3649	53.535
Lyg2	0	0	0	0	0	0	0	0.178666
Gm15457	0.0892328	0.204652	0	0	0.0463535	0	0	0.153083
Lyg1	0	0.306517	0	0.380628	0	0	0	0
Txndc9	29.7156	35.1522	33.1129	32.9134	37.4189	35.4904	31.9178	35.8683
Eif5b	42.0423	39.3921	38.8389	37.6939	39.7853	46.6885	43.705	53.092
Rev1	45.5824	47.8136	47.102	47.9122	45.9228	56.6277	41.0949	56.4703
Gm37062	12.5282	21.5497	25.7137	9.96473	6.8598	28.358	15.5204	28.1003
Gm5099	0	0.220931	0	0	0	0	0	0
Aff3	88.1447	90.1767	81.7263	74.8565	78.5776	97.4212	90.6299	75.0879
Gm16150	0.520525	0	0	0	0	0	0	0
Gm16151	6.129	5.32447	3.11124	2.46842	0.578875	3.64564	1.62155	4.77935
Gm16152	0.192142	0.367224	0	0.121604	0	0.502875	0.139796	0.164814
Lonrf2	4.55366	5.14928	7.45156	4.63812	2.48868	4.94508	2.4158	3.37706
Chst10	4.64243	3.4012	4.06568	2.84395	1.49952	4.59527	2.72813	3.17806
Gm37707	0.365168	0	0.407812	0.693328	0	0	0	0
Nms	0	0	0	0	0	0	0	0
Pdcl3	26.7233	26.0316	24.7234	28.5203	33.9303	33.6082	30.853	27.9413
Gm37821	0	0	0	0	0	0	0	0
Npas2	2.0808	5.6244	2.01948	4.09181	12.3918	2.13945	2.62233	4.01591
Rpl31	357.61	321.727	392.832	443.545	466.661	543.472	444.129	416.388
Tbc1d8	25.4621	36.3678	26.3357	33.1825	41.5512	26.6202	46.5031	29.4674
Cnot11	38.2969	36.8554	40.9934	39.7285	46.7912	38.4277	38.6201	42.9197
Gm15832	8.42159	6.90867	7.307	3.38243	3.12962	8.39254	8.13043	7.00154
Rnf149	52.9835	56.5377	46.2345	57.3253	65.7559	53.0268	46.7335	52.0838
Creg2	5.35822	4.60273	2.95933	3.21849	3.97776	3.9011	4.38046	5.61564
D930019O06Rik	0.129598	0.222921	0.180916	0	0.151475	0.0847963	0	0.0416872
Rfx8	0.943223	0.763497	2.10674	0.316033	0.172932	0.435637	1.21105	0.713886
Gm3646	0	0	0	0	0	0	0	0
X1700066B17Rik	0	0	0	0	0	0.290832	0	0
Map4k4	81.2136	101.029	97.9894	87.4368	95.0915	97.2943	89.0518	100.477
Il1r2	0.311005	0.784605	0.555719	0.177147	0	0.976758	11.2686	0.160063
Gm16894	0	0.646524	0.629638	0.401422	0.109828	0.184447	0	0
Il1r1	22.2326	30.3499	36.8476	43.1505	23.3114	24.9444	17.7295	18.6226
Il1rl2	0.174221	0.699246	0.155653	0.0165393	0	0.136792	0.684493	0
Il1rl1	0.0688597	0.315853	0.076901	0	0	0.225275	0.469688	0
Il18r1	0.147826	0.62156	0.247633	0.374227	0.0191977	0.257927	0.967981	0.158501
Il18rap	1.40616	2.41872	0.883331	1.88555	0.13696	3.15117	7.84571	0.497542
Gm35801	0	0	0	0	0	0	0	0
Slc9a4	0	0	0	0	0	0	0	0
Slc9a2	0	0.0779458	0	0	0	0	0	0
Gm37623	0	0.169481	0	0	0	0	0	0
Gm37915	0	0.0822565	0	0	0	0	0	0
Mfsd9	5.7661	6.9308	5.35328	5.93556	2.52615	5.06065	3.00742	5.95903
Tmem182	0.262179	0.952052	0.439194	0.539269	0.0680967	0.285907	0.0476883	0.112445
X4930448I06Rik	0	0	0	0	0	0	0	0
Gm28634	0	0	0	0	0	0	0	0
Gm29260	0	0	0	0	0	0	0	0
Gm9915	0	0	0	0	0	0	0	0
Gm29664	0	0	0	0	0	0	0	0
Gm28175	0	0	0	0	0	0	0	0
Gm28140	0	0	0	0	0	0	0	0
Pantr1	0	0	0	0	0	0.0366155	0	0
Gm20646	0	0	0	0	0	0	0	0
Pou3f3	0	0	0	0.0582779	0	0.0401667	0	0
Pantr2	0	0	0	0	0	0	0	0
Dalir	0	0	0	0	0	0	0	0
Mrps9	20.1609	22.3398	20.9284	19.0024	14.9873	26.1401	19.7552	26.3642
Gpr45	0.065587	0.150421	0.0366231	0.0622635	0.28108	0.128741	0	0.042194
Tgfbrap1	26.5439	32.2744	29.6316	29.6451	35.0196	29.6681	27.5522	28.8783
Gm28782	0	0	0	0	0	0	0	0
X8430432A02Rik	4.27931	6.54295	6.58446	7.31244	14.3752	3.23551	3.73619	7.83078
AI597479	52.4414	45.2988	53.4295	53.2702	40.8624	43.3846	36.3319	50.0758
Fhl2	51.3632	64.639	112.487	146.103	82.1407	51.2497	58.2402	69.9507
Gm29040	0.499494	1.14557	0.111565	0.189673	0.778412	0.653638	0.218049	0
Nck2	229.447	298.764	284.802	252.088	290.69	218.96	271.137	210.627
Ecrg4	617.345	912.368	1015.94	894.956	875.542	609.338	728.593	389.876
Gm29155	5.70077	12.4802	14.4693	11.8078	16.9605	18.311	15.5539	18.3374
Gm29157	20.1678	14.6767	23.1726	17.6731	15.7148	19.5399	23.28	14.4716
Gm29156	15.9349	19.364	20.9831	25.7393	25.2037	23.3424	17.3906	22.0329
Uxs1	61.5868	66.8051	69.1428	73.1653	61.9586	59.5075	54.4818	62.584
Tpp2	50.2487	59.4041	55.7484	51.3804	56.3496	58.6206	49.0299	66.8196
Mettl21c	0.1656	0	0.215761	0.0524027	0.0215059	0.144469	0.0903637	0
Gm8251	0.130313	0.0815093	0.211681	0.179941	0.0692319	0.348807	0.0258577	0.213396
Tex30	8.75001	7.98471	14.4513	19.5966	12.0516	13.6274	9.48209	13.8746
Poglut2	30.0502	25.8233	28.7119	22.8219	18.7321	28.983	17.6933	27.2082
Bivm	26.7495	28.7653	27.1002	27.028	22.2723	26.2902	19.0617	28.9353
Ercc5	24.8329	25.6451	27.9588	24.5736	21.9676	31.4899	24.2521	31.2744
Mettl21e	0	0.171792	0	0.0568875	0	0	0	0
Gm28893	0	0	0	0	0	0	0	0
Gulp1	21.6327	19.5557	24.5468	17.7483	15.4043	24.8785	14.7512	26.8587
X4930521E06Rik	0	0.300759	0	0	0	0	0	0
Col3a1	2.6478	7.79181	16.3243	6.33573	0.499306	5.45844	1.17435	2.22454
Col5a2	1.15079	38.9223	7.00628	1.84428	0.337466	3.1252	1.01283	1.3533
Wdr75	15.9854	17.2477	21.4497	22.7631	15.1735	20.9186	15.2782	23.1543
Gm5269	0	0	0	0	0.123465	0	0.172926	0
Slc40a1	0.356039	4.43059	0.353437	0.137703	0.0616502	1.24244	6.38972	0.169667
Dnah7b	1.81725	1.55271	1.33971	0.586331	0.407217	1.46103	1.51661	1.35248
Dnah7c	0.0376671	0.021597	0.0630987	0.0089396	0.00733756	0.0369685	0	0.0605809
Slc39a10	23.7165	15.1835	19.5927	13.2722	7.84409	16.8172	13.1328	17.2367
Gm28151	17.596	12.7364	16.5848	11.8471	10.2102	17.3105	13.2109	21.195
Gm28826	0	0	0	0	0	0	0	0
C230029F24Rik	0	0	0	0	0	0	0	0
X4933411E06Rik	0	0	0	0	0	0.104022	0	0
Gm29665	0	0	0	0	0	0	0	0
Gm28321	0.0510011	0	0	0	0	0	0	0
Tmeff2	0.0530847	0	0.0395226	0	0	0.0463112	0	0.0455346
Gm28322	0	0	0	0	0	0	0	0.207051
Gm28319	11.5529	9.63493	2.34582	3.98817	5.31938	7.55907	9.16965	4.72965
Gm28320	0	0	0	0	0	0.136652	0	0
Gm29325	0	0	0	0	0	0	0	0
X9330175M20Rik	0.232523	0.266641	0.467418	0.264888	0	0.365136	0	0.538519
Cavin2	165.724	118.096	141.172	134.904	89.5996	155.559	134.312	165.696
X1700072G22Rik	0	0.496691	0	0.205594	0.168751	0	0	0
Nabp1	16.5911	15.246	13.7405	12.9132	11.4588	14.9127	12.3608	14.8603
Gm17767	0	0	0	0	0	0	0	0
Gm28055	0.105212	0.0603251	0.117499	0	0	0	0.172236	0
Myo1b	8.90757	9.88669	15.155	5.8567	2.59637	9.80007	5.91679	8.67357
Gm29453	0.092791	1.06406	3.8342	0.528534	0	1.8214	0.911409	2.02963
Gm28323	0.617381	0.653509	0.795551	0.225422	0.111015	0.18644	0.310975	0.488836
Stat4	0	0.456925	0.479221	0.0581951	0.214948	0.160438	0.90317	0.039437
Gm31812	4.15886	2.09374	3.28515	1.54073	2.60828	4.64586	2.43544	6.13411
Stat1	14.2482	14.2319	15.8375	9.3082	5.55763	12.5686	11.3753	13.1746
Gls	94.1587	128.718	140.892	129.008	103.346	131.757	76.7992	143.979
Nab1	78.097	84.9422	100.083	108.929	109.369	93.713	71.4263	93.1843
Gm53065	3.38601	1.35899	3.21421	0.964329	0.263838	2.65856	4.4344	3.48531
Gm28178	0.766196	0.647403	1.12588	1.1102	0.942664	0.897104	0.836189	0.726402
Nemp2	6.80756	3.98012	6.42284	3.86801	2.56077	4.84915	3.53173	5.73866
Mfsd6	4.35442	5.5059	6.52147	7.13144	3.04469	4.4529	6.08975	3.82168
Gm29670	0.14293	0.27317	0.744899	0.407062	0	0.685809	0.571953	0.367805
Inpp1	20.0249	25.428	23.3892	25.219	19.9695	24.4737	19.0472	25.907
Hibch	8.42255	10.175	9.75612	6.82428	5.15872	10.2528	5.49381	11.6686
X1700019D03Rik	0.740035	0.314303	0.459142	0.442337	0.61935	0.430405	0.478601	0.528984
Mstn	0	0	0	0	0	0	0	0
X1700019A02Rik	0	0	0.170578	0.290002	0	0.399754	0.333388	0.393051
Pms1	6.54611	8.75169	6.39673	6.9165	4.15661	8.77217	4.73984	8.98951
Gm28777	0	0	0	0	0	0	0	0
Ormdl1	12.9235	11.6709	13.4761	13.1535	11.3459	9.72507	9.89762	12.1227
Osgepl1	18.3223	17.5347	15.6321	13.5448	12.5617	15.4875	15.1919	19.103
Asnsd1	48.878	40.0796	45.4945	40.4932	47.1289	39.7946	42.1091	43.5421
Gm50478	0	0	0	0	0	0	0	0
Dnah7a	0.102254	0.117258	0.238771	0.0352991	0.00724331	0.121645	0.111595	0
Stk17b	14.0081	17.6908	15.1838	17.3833	15.3917	14.0777	18.9598	14.3718
Hecw2	0.229164	0.483532	0.163793	0.0957228	0.0642835	0.0959632	0.0600238	0.117943
Ccdc150	0.92183	1.54498	0.976686	0.762923	0.294683	1.57748	0.515918	0.851544
Gtf3c3	41.7367	36.6139	36.5188	28.9614	24.635	41.4986	30.0595	42.663
Gm34066	0	0	0	0	0	0	0	0
Pgap1	2.90787	2.73645	2.42561	1.54643	0.86847	2.20648	1.52827	2.06836
Ankrd44	6.52215	8.97688	7.30249	7.37593	6.33464	8.99506	10.8186	7.90701
X4930444A19Rik	0	0	0	0	0	0	0	0
Sf3b1	167.028	156.106	159.501	145.048	181.982	192.635	156.291	187.578
Coq10b	14.6713	15.0113	20.4118	24.151	22.094	16.4839	10.9439	20.752
Hspd1	129.955	135.99	141.468	145.758	170.285	151.131	148.837	136.344
Hspe1	35.6683	37.578	51.5229	62.4477	60.6673	55.3154	41.9143	38.952
Mob4	35.5428	40.9541	42.8056	49.4755	49.2757	44.88	34.2011	47.9016
Rftn2	8.87419	18.0345	21.9205	17.348	11.1519	14.8929	13.5676	13.0826
Gm10561	2.3797	6.36735	7.08691	4.05481	1.75917	2.79468	2.19753	3.21887
Mars2	3.61482	4.38622	4.72934	7.86086	4.16769	4.45534	3.33723	6.13829
Boll	0.168867	0.0387289	0.113152	0.0641239	0.105265	0.22098	0.110576	0.478003
Plcl1	609.034	425.091	409.291	286.677	272.517	583.083	409.037	470.591
X9130227L01Rik	0.151829	0	0	0	0	0.132456	0	0
X1700003I22Rik	0	0	0	0	0	0	0	0
Gm28240	0	0	0	0	0	0	0	0
Hsfy2	0	0	0	0	0	0	0	0
Satb2	60.214	86.0107	73.5134	52.4822	62.79	93.1644	73.7096	75.5852
X9130024F11Rik	17.4438	29.1578	20.581	24.5476	24.9298	21.4574	20.9411	26.6955
X1700126A01Rik	0	0	0	0	0	0	0	0
BC055402	0	0.0824558	0	0	0	0	0	0
X4930558J18Rik	0.102797	0.117881	0.143502	0.17078	0.020025	0.201781	0.168282	0.0330663
X1700066M21Rik	5.61298	4.92208	5.2442	6.58233	5.23122	4.22467	2.8827	4.10662
Tyw5	10.0168	11.2442	12.8385	16.0493	14.0952	15.7627	9.59417	15.1721
Maip1	9.27985	10.9697	11.659	10.5544	11.7971	12.9913	9.91385	13.4519
Spats2l	32.5591	32.2251	33.7734	30.9512	32.6498	53.6545	35.3884	39.6136
Gm17234	0.605509	0	0.338109	0	0	0	0	0
Kctd18	12.8715	13.7426	13.0976	10.6995	7.3564	14.3058	13.7578	15.6667
Sgo2a	2.50672	3.32124	2.51572	2.42793	1.55731	2.6597	2.68026	2.50614
Aox1	22.8482	25.496	21.6729	14.1578	10.2372	26.736	17.8856	21.9825
Aox3	0.0674987	0	0	0	0.144636	0.0220823	0	0
Aox4	0.08461	0.0970247	0	0	0	0	0	0.018144
Gm15759	0	0	0	0.15131	0	0	0	0.0820307
Aox2	0.102824	0.188658	0.206697	0.234273	0.144217	0.322934	0.403983	0.185219
Bzw1	219.585	266.551	298.27	378.728	301.777	291.701	207.786	316.532
Clk1	167.366	190.534	148.088	125.952	136.871	186.95	129.426	177.825
Ppil3	20.6327	15.8897	19.0268	10.2137	7.04717	20.7748	17.1146	17.366
Nif3l1	16.2204	15.4273	17.4317	15.9209	12.901	17.8251	15.333	16.9361
Orc2	52.8012	55.5029	56.0464	72.4134	86.0498	61.9285	48.5243	72.9651
Gm15834	9.89854	10.7613	11.3703	6.78533	3.52592	10.8673	7.07092	15.5479
Hycc2	21.7824	25.0011	22.4439	25.8623	21.5195	19.5275	16.1458	28.2294
Ndufb3	49.6184	47.267	58.192	67.4813	53.5702	86.9135	78.5955	57.6378
Flacc1	0	0	0.312224	0.199056	0	0	0	0.0449647
Cflar	32.9837	36.6418	35.0989	32.9664	29.1463	34.5448	25.1804	35.7373
Casp8	21.7012	26.0614	27.6256	23.4834	15.631	28.774	21.266	29.0305
Trak2	62.8393	70.5043	64.7174	72.864	56.2836	73.9931	66.5149	68.3144
Stradb	12.4143	13.1292	11.0875	10.1859	8.32227	10.9586	9.12147	11.6167
C2cd6	0.484024	0.250665	0.959037	0.29645	0.231158	0.572099	0.545281	0.622774
Gm55816	0	0	0	0	0	0	0	0
Gm29018	0	0	0	0	0	0.13018	0	0
Tmem237	67.3628	60.1568	66.0753	64.751	42.27	63.578	51.1254	66.7304
G730003C15Rik	7.95303	8.17854	10.83	10.2778	8.23602	6.91585	5.93569	7.72413
Mpp4	3.22618	2.27368	3.60293	1.48349	0.772482	5.10132	2.71402	2.89704
Gm29017	0	0	0	0	0	0	0	0
Als2	41.093	32.8625	37.5871	27.9173	18.7171	45.3517	34.6718	38.7057
Cdk15	21.492	15.3085	20.354	12.6732	5.90189	19.3279	16.0158	25.7647
Gm29016	0	1.34347	0	0	0.365154	0	0	0.452222
Fzd7	132.768	194.08	162.603	227.967	221.353	142.557	186.394	169.783
Gm26813	0	0.0758814	0.258648	0.0628189	0	0.649447	0.433302	0.0851409
Gm973	25.1902	38.0932	38.7659	37.6169	27.3514	35.3994	37.6944	33.0516
Gm28411	0	0	0	0	0	0	0	0
X1700122D07Rik	0	0	0	0.802844	0	0	0	0
Sumo1	76.7187	74.7333	88.04	94.0509	90.7826	92.8386	72.9337	92.9
Nop58	22.1518	27.1099	27.9788	27.271	26.9913	26.3749	25.1747	27.1959
Bmpr2	82.8177	107.517	86.6297	92.6863	106.565	85.8264	75.892	84.09
Fam117b	60.7562	80.7972	65.015	84.6152	152.882	69.6633	66.9815	79.1779
Ica1l	4.27655	3.7352	5.49358	4.52262	3.10783	4.17547	3.33718	5.04629
Wdr12	6.6413	5.40731	6.06431	7.35084	3.30297	6.11865	4.22529	8.03416
Carf	11.1204	9.44249	10.7437	5.77376	3.84334	12.0343	8.02557	10.4374
Nbeal1	115.542	123.221	112.505	84.4013	79.5637	130.388	96.3042	120.062
Cyp20a1	105.96	115.435	101.694	101.084	122.491	94.4327	91.7301	94.9199
Abi2	65.2648	86.1675	75.6013	76.7546	76.4439	79.3883	60.7505	84.8672
Raph1	15.4125	27.6197	24.2279	16.7696	13.7012	22.5706	11.2789	17.0817
Cd28	0.0387715	0.311223	0.129898	0.0736137	0.0302108	0.228314	0.0423134	0.0498857
Gm11579	0	0	0	0	0	0	0	0
X2310016D23Rik	0	0	0	0	0	0	0	0.310998
Ctla4	0.254677	0.817728	0.910138	0	0.039689	0.866506	0.444708	0.786439
Icos	0	0.0396774	0	0	0	0	0	0
Gm28083	0	0	0	0	0	0	0	0
Gm11587	0	0	0	0	0	0	0	0
X9530026F06Rik	0	0	0	0	0	0	0	0
Gm11588	0	0	0	0	0	0	0	0
Gm28449	0	0	0	0	0	0	0	0
X4930587A21Rik	0	0.319843	0	0	0	0	0	0.358872
Pard3b	33.7551	41.3464	31.8323	23.8728	33.2343	36.6388	33.7959	37.5917
Pard3bos1	0	0	0	0	0	0	0	0
Pard3bos2	0.154129	0.706978	1.72128	0	0.360293	1.00847	1.51389	0.793248
Pard3bos3	0.137679	0.631524	0	0	0	0	0	0
Gm29084	1.30776	1.31219	0.638962	1.08631	1.52852	1.28351	1.60564	1.68265
Nrp2	202.904	168.835	146.037	113.627	83.8072	175.042	107.887	122.243
Gm29083	2.59055	1.671	2.53144	1.22964	2.90168	8.26313	2.2971	3.54148
Gm4208	0	0.669092	0	0	0	0.458125	0	0
Ino80d	58.1238	66.4376	56.7107	53.5483	49.1845	55.5483	47.8577	52.8802
Ino80dos	21.7148	26.0745	22.7148	18.0034	17.7923	29.0437	19.3706	29.0093
Gm20342	28.803	30.831	28.8531	18.8704	10.2084	38.219	24.9315	37.8608
Ndufs1	34.506	31.12	32.7167	32.66	29.3917	36.166	28.8323	37.769
Eef1b2	118.82	94.3301	122.541	120.586	115.631	126.292	123.69	97.8198
Gpr1	0.142644	0	0.212402	0.180554	0	0	0	0
Platr12	0	0	0	0	0	0.511431	0	0
Gm11608	0	0	0	0	0	0	0	0
Zdbf2	0.075001	0.258017	0.0314098	0.186901	0.0292204	0.134951	0.204631	0.156814
Adam23	0.00662756	0.304	0.014803	0.0503337	0	0.0693827	0.007233	0
Gm39653	0	0	0	0	0	0	0	0
Dytn	0	0	0	0	0	0	0	0
Mdh1b	0.3452	0	0.462614	0	0	0	0.376734	0
Fastkd2	12.6702	12.0498	13.5631	11.2608	9.14833	12.5873	9.79184	12.1162
X4933402D24Rik	0.135017	0	0	0	0	0.353366	0	0
Gm13749	0.580138	1.23548	0.277665	0.865449	0.839511	0.976076	0.723583	0.319903
Klf7	108.331	158.94	92.5539	122.559	151.457	116.225	117.542	117.92
Gm13748	4.70951	1.44014	2.10379	1.49029	0.733931	4.51944	3.42649	2.82778
Gm28981	0	0	0	0	0	0	0	0
Creb1	23.957	23.1048	25.1344	21.2509	15.7468	25.6882	17.4272	26.4353
Mettl21a	56.9504	54.7996	58.7493	51.1401	48.438	60.4163	52.0671	57.8279
Gm28982	4.17233	5.58195	8.54254	2.2005	0.903079	4.54994	2.02377	6.26309
Gm29152	0	0	0.407812	0	0	2.3893	0	1.40954
X2810408I11Rik	1.24559	0.514207	0.667702	0.331092	0.349403	0.521593	1.25063	0.833376
Ccnyl1	11.1949	13.4676	10.8148	13.855	12.8973	10.1559	8.99453	12.8134
Fzd5	26.7566	42.3729	19.2244	40.1132	42.5132	26.2996	26.3538	32.2404
Plekhm3	20.0172	17.5709	15.2794	15.9286	14.5898	17.1786	16.4852	18.8621
Akr1cl	0	0	0	0	0	0	0	0
Cryge	0	0	0	0	0	0	0	0
Crygd	0	0	0	0	0	0	0	0
Crygc	0	0	0	0	0	0	0	0
Crygb	0	0	0	0	0	0	0	0
Cryga	0	0	0	0	0	0	0	0
D630023F18Rik	0	0	0	0	0	0	0	0
Idh1	31.4366	49.9975	37.5471	37.9754	42.4165	40.2973	38.1412	43.2035
Pikfyve	29.1896	31.1277	31.4807	27.7632	27.9337	34.7295	26.213	33.7179
Pth2r	0.137893	0.158125	0.0513319	0.0872701	0.214892	0.300745	0.451468	0.354842
Crygf	0	0	0	0	0	0	0	0
Map2	62.6501	62.7538	47.7449	65.0279	61.1913	87.6372	58.22	93.4518
Gm10558	0	0	0	0	0	0	0	0
Unc80	0.0493642	0.0471727	0.110258	0.0312418	0	0.0753644	0.0897895	0.0741006
Rpe	28.3642	26.1869	31.9319	23.561	15.1204	28.6862	18.931	26.9788
Kansl1l	33.4276	37.0867	37.9876	28.3186	29.294	38.2668	29.9314	42.8954
Acadl	71.1486	68.6915	58.1717	40.9643	55.4391	60.7275	62.1444	65.345
Myl1	1.43056	0.196856	4.08992	0.108646	0.84717	2.69574	1.1241	1.17801
Lancl1	50.045	54.3144	53.0503	48.3791	39.4667	59.7864	44.2369	60.2524
Cps1	1.9869	0.955471	1.57472	0.87212	1.46496	0.670982	1.49223	0.797175
Gm15668	0	0	0	0	0	0	0	0
Gm15669	0	0	0	0	0	0	0	0
Gm15671	0	0	0	0	0	0	0	0
Erbb4	3.89996	6.49899	5.70706	3.62026	1.69906	7.24042	4.35057	10.6538
Gm16076	2.47249	4.25292	4.97021	6.10273	3.66048	10.6772	7.28557	15.5881
Gm28497	0	0	0	0	0	0	0	0
Gm29113	0.449544	0.793085	1.23579	0.262624	0.21556	1.81008	0.52835	0.533917
Gm29114	0	0	0	0	0	0	0	0
Ikzf2	11.7831	11.2269	10.3402	6.25759	5.19193	13.2663	8.23101	11.7158
Gm29112	0.816837	1.48309	1.36834	1.19548	0.02652	1.60337	0.37144	2.4961
Gm28112	3.0382	4.79049	3.67574	4.1461	0.147961	4.88691	3.4539	7.57393
Spag16	0	0	0	0	0	0	0	0
Vwc2l	0	0	0	0	0	0	0	0
Bard1	2.66342	2.95803	2.34209	1.23437	0.653651	3.18348	2.86096	1.75393
Abca12	0.400728	0.386002	0.72499	0.783669	0.424657	0.471954	0.271148	0.15468
Atic	30.1418	30.3888	31.7695	22.8859	15.2176	32.5974	26.6828	30.6357
Fn1	4824.45	4559.09	4606.44	4416.98	2465.69	2822.18	2880.6	1267.63
Apol7d	6.64061	6.44344	5.1976	6.25023	4.77634	4.97628	3.53071	5.91521
Gm8883	0.380655	0	0.23617	0.321214	0.0988688	0.276736	0.0461587	0.108838
Gm28818	0.696068	0.133034	0.129559	0.624085	0.0903962	0.202417	0.0422031	0.149267
X4933417E11Rik	0.325745	0	0.727569	0	0	0	0.237001	0
X4930556G22Rik	0	0	0	0	0	0	0	0
Gm4319	0.289745	0	0.0647162	0.0550126	0	0	0	0
Mreg	10.4442	17.8161	19.904	24.1215	24.5764	15.4353	14.2337	17.8507
Pecr	32.4882	34.1131	40.6534	29.9501	23.5458	36.5724	33.0638	49.2549
Tmem169	8.39385	5.65941	7.16074	4.98031	4.96593	5.4921	5.04683	5.35001
Xrcc5	61.6445	74.1599	76.8507	59.7584	49.1581	83.349	57.7739	80.8131
Marchf4	0	0.0597818	0	0	0	0	0	0
Smarcal1	33.8759	31.6474	34.4999	21.5576	16.9839	34.732	28.0614	29.1911
Gm39662	0.277722	0.212314	0	0.175766	0	0	0	0
Ankar	0	0.0593258	0	0	0.0806236	0	0	0
Rpl37a	625.215	524.201	658.088	710.673	728.128	673.647	719.716	678.92
Igfbp2	0.257021	0.515784	0	0.0609993	0	0	0.0701252	0.0826747
Igfbp5	54.1627	102.467	97.5615	36.6923	15.3818	50.3201	29.9974	80.4943
X1700027A15Rik	0	0.194976	0	0.0807061	0	0	0	0
Tnp1	0	0	0	0	0	0	0	0
Gm29185	0	0	0.256858	0	0.716863	0	0	0
Pinc	0	0	0	0	0	0	0	0
D530049I02Rik	0	0	0	0	0	0	0	0
C530043A13Rik	0.0298941	0	0.0667702	0	0	0.508554	0.032625	0
Gm29186	0	0	0	0	0	0	0	0
X6030407O03Rik	24.1053	23.4624	20.4073	14.9944	11.8908	32.5618	24.8753	23.5116
Gm29183	16.3748	33.9372	24.9978	19.5382	13.5787	38.1381	27.0519	34.2126
Tns1	328.238	337.03	265.529	268.017	372.519	251.619	319.323	270.705
Rufy4	33.7847	32.022	28.5109	29.7991	42.1281	44.0107	40.0965	32.3234
Cxcr2	2.18047	5.22406	1.348	0.369638	0.667473	4.28004	54.2222	0.500985
Cxcr1	0.238792	0	0	0	0	0	1.12929	0
Arpc2	421.012	484.862	462.55	575.077	617.988	440.399	484.829	457.875
Gpbar1	0.551998	0.886189	1.23292	1.15286	0.344094	0.433408	0.602425	0.85228
Aamp	153.686	140.777	135.758	119.117	139.435	133.971	148.661	153.981
Gm28364	0	0.407465	1.19047	2.02394	1.10749	1.85993	0.387788	0
Pnkd	9.30405	7.52406	8.49521	6.22884	4.35692	7.75333	8.1695	8.48118
Tmbim1	132.592	133.492	125.838	122.42	158.017	120.34	132.089	123.846
Gm29358	7.41521	11.1292	6.98214	6.34931	8.01547	10.3695	7.21987	14.3113
Catip	7.11032	3.71709	6.3642	3.47427	1.95543	6.56794	5.42049	5.3815
Slc11a1	0.288291	1.79988	0.643914	0.638591	0.399354	1.04794	4.43973	0.370932
Ctdsp1	209.914	219.325	197.457	204.616	215.572	178.689	218.951	218.058
Vil1	0.100264	0.459904	0.0373244	0.190367	0.572925	0.0874708	0	0.258012
Usp37	19.0213	21.8	23.8381	21.1178	16.8076	22.789	17.4744	25.1354
Cnot9	58.5023	66.1614	67.1008	63.1352	66.3715	66.4489	56.8052	70.084
Plcd4	16.8123	17.2314	15.709	11.7703	10.0811	12.1025	16.9692	16.2562
Zfp142	24.154	26.4756	27.0097	28.417	25.784	26.7663	27.2844	29.7466
Bcs1l	29.2909	15.5837	19.2278	16.1906	9.36566	22.8139	19.2627	19.8538
Rnf25	66.1145	65.7067	66.6644	63.5908	58.4702	72.5609	68.7692	76.3151
Stk36	14.8603	15.9625	16.1221	7.57873	5.68902	15.4653	11.1875	11.4341
Ttll4	37.1164	38.5482	41.8417	35.734	22.8802	45.1484	31.709	41.3974
Cyp27a1	136.266	131.083	130.099	90.3192	108.094	122.643	143.469	146.587
Prkag3	24.4322	24.2469	22.8937	29.4057	20.218	34.9245	26.1012	27.6619
Wnt6	20.4116	37.1897	20.8604	29.6056	44.9298	17.2167	30.4304	13.9325
Gm29539	0.313139	0.897713	1.04912	0.891813	0.975993	1.22932	0.854362	1.81306
Wnt10a	30.0546	23.0498	29.7514	38.1183	35.9335	16.7386	26.555	15.963
Gm16582	0.184476	0	0	0.116752	0.0958293	0	0.134219	0.237358
Cdk5r2	0.0848015	0	0	0.0402521	0.198232	0	0.138822	0
Fev	0	0	0	0	0	0	0	0
Cryba2	0.19896	0.570383	1.11097	0.472195	0.31006	0.26036	0	0.639984
Cfap65	0.0910935	0	0	0.0288258	0	0.0198675	0	0
Gm15841	0	0	0	0	0	0	0	0
Ihh	0.155748	0.13395	0	0.147855	0	0.152859	0.509926	0.100197
Nhej1	4.71426	1.63037	3.84413	2.91254	1.5743	6.85455	4.4916	2.21444
Slc23a3	2.13591	4.08217	2.69114	1.35178	2.38976	1.86337	1.67356	2.88911
Cnppd1	77.6525	108.126	83.1455	89.8527	132.222	70.4176	97.6639	85.4958
Retreg2	238.824	227.261	211.382	212.333	244.895	205.64	248.073	226.173
Zfand2b	25.3165	23.655	27.9738	22.1262	29.59	21.648	23.1706	23.4393
Abcb6	23.7136	25.6567	26.5576	21.5793	21.2267	19.1683	18.9835	19.3928
Atg9a	65.9721	79.3602	61.784	63.0592	74.6928	55.0654	72.4933	56.0501
Ankzf1	46.8072	38.1125	37.014	26.1397	22.1207	41.1367	38.8665	44.0104
Glb1l	30.8909	26.5503	26.9118	19.4804	13.2018	29.1147	27.6151	26.687
Stk16	27.7917	18.5856	22.5005	18.8275	19.6085	24.406	17.6021	27.4779
Tuba4a	20.4266	33.3522	22.3823	34.9778	40.7531	25.3456	45.4252	31.9759
A630095N17Rik	0.105681	1.45425	0	0.100326	0.411733	0.276589	0.346005	0.27195
Dnajb2	75.2746	78.0879	67.252	70.5851	60.591	72.663	68.4948	77.7696
Ptprn	2.40208	3.13889	0.966982	1.85611	2.45933	1.49858	2.53007	1.40158
Gm28294	2.45968	22.2121	3.77701	15.7615	25.6343	14.082	14.093	12.6591
Resp18	0	0.131873	0	0	0	0	0	0
Gm28902	1.104	3.16496	1.23292	3.66819	13.7638	4.33408	3.01212	0.710233
Dnpep	18.8991	18.2135	19.8391	12.6877	10.5865	12.9632	17.2735	15.7364
Des	1.77039	1.26885	3.74244	0.720292	2.38948	2.02715	1.27658	2.15586
Gm15179	0	0	0	0	0	0	0	0
Speg	4.98341	4.05898	3.89055	4.58056	3.30969	5.18047	3.80197	3.96702
Gm15178	0	0	0	0	0	0	0	0
Gmppa	65.9056	52.0507	53.901	41.35	25.5996	54.47	52.2412	59.3586
Asic4	0	0	0	0.0826298	0	0	0	0
Chpf	47.952	48.0703	45.9555	56.9172	42.7363	15.3855	39.9044	25.2652
Obsl1	28.3979	27.4212	28.0199	19.8532	17.1473	22.341	21.2784	23.7698
Tmem198	2.32241	2.60882	1.95844	2.69966	1.73576	1.48854	3.56908	1.58554
Inha	71.8515	79.5339	78.5349	64.6205	60.5635	59.7001	72.0051	68.8445
Stk11ip	51.8901	57.1341	58.1112	51.0262	51.3018	54.7068	59.9907	54.6934
Slc4a3	68.0417	52.6236	55.8269	44.2199	31.1334	42.9665	67.5397	51.64
Gm29065	0	0	0	0	0	0	0	0
Gm29069	0	0	0	0	0	0	0	0
Gm17751	0	0	0	0	0	0	0	0
Gm816	0.144967	0	0	0	0	0	0	0
Epha4	162.149	113.569	112.215	76.169	54.3324	182.05	112.41	130.48
Gm28386	3.33767	3.31217	1.50531	2.80293	2.30063	2.43582	2.94207	3.46858
Gm28387	0	0	0	0	0	0	0	0
Pax3	0	0	0	0	0	0	0.0209344	0
Sgpp2	0	0	0	0	0	0.0388067	0	0
Gm28410	0	0	0	0	0.127552	0.107107	0	0
Farsb	36.1475	42.5941	40.1664	28.2524	26.9661	40.9008	29.167	44.2364
BC035947	0	0	0	0	0	0	0	0
Mogat1	0	0.174703	0	0	0.296776	0	0	0
X5730419F03Rik	0	0.130171	0	0	0	0	0.185827	0.0730273
Gm29611	0	0	0	0	0	0	0	0
Acsl3	35.4922	31.3605	27.6516	28.4961	43.1919	28.302	26.1599	38.9724
Utp14b	20.0762	23.3232	15.4304	19.4697	30.239	22.5504	19.5488	28.6151
Gm29536	0	0	0	0	0	0	0	0
Kcne4	21.3954	14.0857	18.9555	26.6293	18.3071	15.0219	8.28702	24.3102
Gm29187	0.172249	0.395046	0.192364	0	0	0	0	1.32975
Scg2	0.330321	0	0.0526994	0	0.257387	0.185254	0	0.0607158
Ap1s3	0.247421	0.18915	0.0921049	0.156589	0.0963954	0.431701	1.35012	0.0530577
Wdfy1	18.6214	20.3049	19.8359	20.2305	14.0537	23.1233	18.6856	27.278
Mrpl44	37.8995	37.6657	38.6975	42.7636	41.2314	34.1027	32.9318	41.3331
Serpine2	1.66126	42.0745	4.79808	2.13449	0.736499	4.31037	6.64252	0.700206
X9830004L10Rik	0	0	0	0	0	0	0	0
Fam124b	0	0.243241	0	0	0	0	0	0.0454871
X2310015K22Rik	0.103923	0.178757	0	0	0	0	0	0
Cul3	125.889	154.721	129.547	135.231	180.776	146.636	133.933	163.918
Gm29125	0.62657	0.76077	0.576256	0.209936	1.17748	0.144694	0.80448	0.474224
X1700016L21Rik	0	0	0.0509569	0	0	0	0	0
Gm45261	0	0	0	0	0	0	0	0
Dock10	0.279369	1.13989	0.188647	0.0246709	0	0.433598	0.950121	0.108671
Nyap2	0	0.326415	0.233119	0	0	0	0	0
Irs1	67.5425	73.2112	91.8959	68.802	52.9427	53.4496	57.8908	75.1644
Gm9747	0	0	0	0	0	0	0	0
Rhbdd1	23.5962	22.6627	22.2801	23.3871	21.413	23.3871	19.9507	26.6118
Gm28940	0.0705587	0	0	0	0.549794	0	0.0770043	0
Col4a4	18.1509	35.6136	17.5853	22.0405	28.9399	33.7478	35.1631	30.1602
Col4a3	7.51348	11.8657	8.19143	9.41613	9.46371	12.4967	13.2029	11.659
C430014B12Rik	1.06574	0.689397	0.0610356	0.389129	0.276808	0.393357	0.536814	0.914162
Mff	116.174	106.425	105.561	102.146	82.334	142.507	96.8921	141.416
Gm28941	74.4519	60.4859	79.2366	37.9984	27.097	105.369	68.1356	99.0975
Tm4sf20	0	0	0	0	0	0	0	0
Gm47791	0	0	0	0	0	0	0.308384	0
Gm28942	4.5521	5.59288	5.08368	4.32143	3.04028	1.27648	5.67765	2.09178
Agfg1	107.228	94.879	115.323	82.8867	67.349	118.497	85.6626	121.683
A030005L19Rik	6.92053	7.26056	8.71534	5.31178	4.58935	9.2489	6.90994	11.1778
A030014E15Rik	1.34186	0	0.166506	0.707699	0.116175	0.390212	0	0
Gm6217	0	0	0	0	0	0	0	0
A030003K21Rik	0	0	0	0	0	0	0	0
Gm7544	0	0	0	0	0	0	0	0
Gm47955	0	0	0	0.176316	0	0	0	0
Gm47959	0	0	0	0	0	0	0	0
Slc19a3	4.95628	3.41898	5.10264	3.38181	3.04731	5.67507	3.38065	2.64049
Krtap28.10	0	0	0	0	0	0	0	0
Gm47969	0	0	0.13058	0.111001	0	0	0	0
A030005K14Rik	0	0	0	0	0	0	0	0
Krtap28.13	0.35891	0	0	0	0	0	0	0
Ccl20	0	0	0	0	0	0	0	0
Daw1	0.99824	0.50876	1.98189	0.42118	0	1.45144	0.968383	0.856263
Sphkap	0.173038	0.099214	0.138033	0.0234671	0	0.0970451	0.026978	0
X4933436I20Rik	0	0.317086	0	0.105001	0	0	0.181064	0
Pid1	2.78836	10.9248	2.85448	1.0478	0.237638	3.49682	1.88608	1.47618
Dner	0.0744229	0.0284476	0.0277046	0	0	0	0	0.0319189
Trip12	149.463	169.631	155.293	150.834	150.18	178.225	153.177	179.338
Fbxo36	7.73517	9.56708	9.44062	8.70694	7.36186	10.3392	7.17553	8.17529
Slc16a14	0.177028	0.365406	0.276782	0.302503	0.248293	0.0926638	0.34776	0.36444
C130026I21Rik	0.0310111	0.320052	0.0346326	0.0294397	0	0.121744	1.72605	0
A530032D15Rik	0.222108	0.679193	0.0826818	0	0	0.581302	2.74718	0
Gm10553	0	0	0	0	0	0	0	0
A530040E14Rik	0	0.106531	0.0518743	0	0.0361939	0.182354	0.101387	0
Gm16028	0	0.152914	0	0	0.311715	0	0.436589	0
Gm16025	0	0	0	0	0	0	0	0
Gm16092	1.48041	2.09374	0.330658	1.03062	0.269159	0.516605	0.915535	0.317464
G530012D18Rik	0	0	0	0	0	0	0	0
Sp110	0.542556	1.16405	0.273639	0.0332298	0.0136374	0.687087	1.68085	0.0225188
Gm16094	0	0	0	0	0	0	0	0
Sp140	0.606236	1.34948	0.677032	0	0	1.63331	7.12211	0.0917669
Gm10552	0.112386	0	0	0	0	0.294137	0.367958	0
Gm17017	11.0537	9.1672	7.43981	8.15128	11.5738	9.94465	9.31692	9.58741
Sp100	0.361254	1.76511	0.0877044	0.0596431	0	1.43877	4.97104	0.181882
A630001G21Rik	1.79619	2.05974	1.07636	1.08132	0.580318	1.49056	2.86869	1.46556
X9930111H07Rik	0	0	0.161436	0	0	0	0	0.557979
Cab39	77.0571	85.6713	78.6019	85.5381	95.0887	82.2058	70.4799	90.8822
Itm2c	237.169	262.025	243.476	283.134	272.006	175.068	239.024	235.517
X4933407L21Rik	0.674518	0.447809	0.951521	0.67404	0.47026	1.0685	0.38744	1.23329
Gm28884	0	0.0681489	0	0	0	0	0.032429	0.0382324
Gpr55	0.127544	0.658162	0.498534	0.0605404	0.571449	0.375535	0.974368	0.205132
Gm28100	1.42742	0.935349	1.13865	0	0	1.86792	0.667636	0.262371
Spata3	0	0	0	0	0	0	0	0
X2810459M11Rik	0.142515	0.163426	0.477474	0.473528	0.41643	1.07235	0.583254	0.733474
Psmd1	61.9291	67.0445	63.8522	79.308	68.2395	75.8886	59.332	78.3994
Htr2b	0	0	0.248783	0	0.0433953	0	0	0
Armc9	9.41699	11.3115	11.5561	8.5933	6.02945	11.3678	7.87724	12.046
Gm16341	0	0	0.351562	0	0	0	0	0
B3gnt7	0.0860621	0.131586	0.0640749	0.081701	0.0223532	0.112621	0.281772	0
Gm28626	0	0	0	0	0	0	0	0
Ncl	129.024	136.855	131.654	137.36	148.561	174.1	148.095	163.312
C130036L24Rik	4.90427	5.05302	4.71515	3.95564	1.89634	5.35616	4.145	4.64956
Nmur1	0	0.240873	0	0	0.163673	0.458125	0.152827	0
Tex44	0	0	0	0.0653514	0.16092	0	0.0751284	0.531439
Ptma	158.537	208.608	231.535	284.593	188.43	259.089	230.959	219.546
Pde6d	33.9474	34.1171	36.0861	30.7788	27.3859	31.232	23.133	28.1843
Cops7b	11.1255	11.8696	13.9869	10.8069	9.37329	11.6302	11.5782	13.5949
Nppc	0	0	0	0	0	0	0	0
Dis3l2	24.2933	28.3012	27.3238	21.4674	21.1215	29.3301	24.5772	30.9312
Gm29055	5.82988	4.2181	6.82071	6.58864	1.46014	7.08406	5.37778	8.57264
Gm28375	0	0	0	0	0	0	0	0
Gm29371	0	0	0	0	0	0	0	0
Alppl2	0	0	0	0	0	0	0	0
Alpi	0	0	0	0	0	0	0	0
Akp3	0	0	0	0	0	0	0	0
Gm29374	0	0	0	0	0	0	0	0
Ecel1	0	0	0	0.128761	0	0	0	0
Prss56	0	0	0	0	0	0	0	0
Chrnd	0.0360948	0	0	0	0	0	0	0
Chrng	0	0	0	0	0	0.0746118	0	0
Eif4e2	40.1456	37.8672	42.1819	40.0649	33.6005	41.1411	36.3669	46.8875
Efhd1	3.90945	4.35499	4.17887	7.05155	4.3953	5.48133	3.65707	5.89243
Efhd1os	0	0	0	0	0	0	0	0
Gigyf2	28.0336	31.9076	34.44	28.6578	24.3418	41.9724	33.5192	39.1955
Kcnj13	0.186897	0	0.104361	0.0887132	0.0728152	0	0	0
Snorc	120.488	113.474	204.132	166.502	57.2527	64.5309	191.95	53.0855
Ngef	107.951	92.5992	130.333	122.071	70.0492	114.659	86.3365	96.469
Neu2	1.09973	0.788185	0.204693	0.565504	0.428457	1.1393	0.0500082	0.707491
Inpp5d	0.655689	3.92061	1.02865	0.385334	0.060823	2.14509	7.73516	0.220955
Atg16l1	26.7116	25.4009	31.2901	25.2995	19.0368	32.503	25.5868	32.7192
Sag	0.373207	0.64195	1.23548	0.771857	0.228488	1.91863	0.320021	1.54347
Dgkd	92.3103	97.5898	96.8791	83.0437	87.3588	95.6993	82.7613	84.8879
Gm19582	0.141117	0.647293	1.10318	0.669832	0.439835	0.184666	0.616035	0
Usp40	15.4361	15.3164	14.4809	9.31051	4.97782	18.4989	11.2271	19.475
Ugt1a10	0	0	0	0	0	0	0	0
Gm20528	0	0.128148	0	0	0	0	0	0
Ugt1a9	0	0	0	0	0	0	0	0.139452
Ugt1a8	0	0	0	0	0	0	0	0
Ugt1a7c	0.140649	0.645145	0.188489	0	0	0	1.01308	0
Ugt1a6b	0.348765	0.114268	0.111284	0	0	0.130398	0.054375	0
Ugt1a6a	0	0.0315615	0	0	0	0	0.0901122	0
Ugt1a5	0.0538718	0	0	0	0	0	0	0.138629
Ugt1a2	0	0.123106	0	0	0.125475	0	0	0
Dnajb3	3.2747	1.55387	2.26993	2.57277	1.14384	3.54644	1.84854	4.06813
Ugt1a1	0	0.122386	0	0	0	0	0	0
Mroh2a	0.0978283	0.0160261	0.093645	0	0.0217794	0.0365767	0.137269	0.10789
Hjurp	48.3209	57.7796	46.5978	45.8047	46.4319	50.7801	46.5941	56.4721
Trpm8	0	0	0	0.0238093	0.0195425	0	0	0
X4930453O03Rik	0	0	0	0	0	0	0	0
Spp2	0	0	0	0	0	0	0	0
Gm29538	0	0	0	0	0	0	0	0
Gm28888	0	0	0	0	0	0	0	0
Glrp1	0	0	0	0	0	0	0.264734	0
Gm19589	0	0	0	0	0	0	0	0
Gm29336	0	0	0	0	0	0	0	0
Arl4c	2.7228	3.04798	2.43744	3.79519	3.19926	2.85611	3.0187	3.75355
Platr5	0	0	0	0	0	0	0	0
Gm29337	0	0	0	0	0	0	0	0
X1700067G17Rik	0	0	0	0	0	0	0	0.253234
Sh3bp4	26.4429	28.2729	18.6156	27.8138	30.3186	22.36	27.5157	30.7372
Gm28342	0	0	0	0	0	0	0	0
C030007H22Rik	0	0	0	0	0	0	0	0
Agap1	47.5585	60.5333	43.0791	47.0174	55.8869	48.4248	43.8407	44.1745
Gm28499	9.44448	10.0129	7.16426	2.87585	4.72096	8.86122	7.19563	6.41983
X4933400F21Rik	0	0	0.0390624	0.0332053	0.0817642	0.091544	0.0763462	0
Gbx2	0.381607	0	0.182644	0.155258	0	0.0713388	0.118991	0.210427
D130058E05Rik	0.298715	0.137018	0.333599	0.0567157	0.11638	0.11727	0.228203	0.0384345
Asb18	0	0.0334382	0.130259	0	0	0	0	0
Iqca	0.471612	2.29049	0.61963	0.895427	2.37781	1.30691	1.3927	0.178471
X4930434B07Rik	0	0	0.12994	0.66274	1.26927	0	1.26982	0.149706
Ackr3	20.0281	47.6814	22.9212	36.8486	75.7922	20.4568	35.3592	54.0471
Gm28721	0.129281	0.889499	0.144378	2.0864	0.402943	1.35342	1.12873	0.99804
Gm28723	0.711367	0	0.264813	0.562766	0.369532	1.39634	0	1.83057
Gm28722	0	0	0	0	0	0	0	0
Cops8	54.0569	52.2589	55.7808	55.9783	59.294	50.5577	49.2693	63.9913
Gm9991	0	0.33826	0.109809	0.0933436	0.153232	0.12867	0	0
Col6a3	755.49	917.467	715.409	797.522	673.555	587.711	702.845	380.251
Mlph	28.601	20.4508	25.2608	18.003	17.5215	17.6555	17.1422	15.5066
Prlh	0	0.493092	0.480213	0.816418	0	0	0	0
Rab17	6.61317	5.05568	6.25434	4.80752	2.92467	2.80671	2.2107	2.68298
Gm28199	0	0	0	0.182013	0.298789	0	0	0
Lrrfip1	68.1	77.9449	94.8609	116.375	57.0805	107.722	88.1361	101.572
Rbm44	0.072832	0	0.162674	0.172853	0.212815	0.071481	0.0993566	0.117137
Ramp1	9.18962	12.1142	11.9294	9.43231	14.5353	8.42817	12.0864	11.9755
Ube2f	16.9926	18.7625	19.3517	22.1585	17.6542	18.4426	17.1826	24.9722
Scly	14.9752	17.2622	16.52	13.5724	11.0182	15.6021	13.439	16.5154
Gm17090	0	0	0	0	0	0	0	0
Espnl	0.719271	1.59963	0.851949	1.44841	1.18885	1.28351	0.832552	0.813279
Klhl30	60.1659	51.8556	57.0659	58.9042	35.1759	53.2932	47.0034	46.9124
Erfe	1.68639	2.17556	2.7779	2.32135	2.33241	3.47573	3.63488	1.89858
Ilkap	44.2379	51.9781	42.3189	44.0646	55.109	58.2811	53.058	54.418
X1700020N18Rik	0	0	0	0.411941	0	0	0	0
Hes6	24.5499	31.6899	27.6367	35.8935	29.9726	22.5913	23.4256	23.7327
Per2	79.0387	100.606	80.664	78.5543	85.6376	74.6289	95.9687	62.9471
Gm28382	0	0	0	0	0	0	0	0
Traf3ip1	14.2595	15.5451	16.6388	17.604	11.7587	19.957	12.4567	17.1541
Asb1	26.0903	25.1155	22.605	27.1855	23.2338	22.4313	21.6272	25.0464
Gm28380	0	0	0.688514	0.877915	0	0	0	0
Gm29100	0.349849	0.0617203	0.120217	0.613147	0.419389	0.0704329	0	0.173129
Twist2	0.93478	0.128633	0.250546	0.60344	0.320488	0.293581	0.0816139	0.673536
Gm29101	0.726116	0.277553	0.0901012	0	0.188597	0	0	0.519035
Hdac4	16.1437	20.053	16.7633	15.9455	12.9067	17.2757	15.0875	16.4163
Gm29099	0	0	0	0	0	0	0	0
Ndufa10	63.8113	63.0009	66.3689	67.1056	63.9082	72.9199	69.9905	69.9093
Or6b2	0	0	0	0	0	0	0	0
Or6b2b	0	0	0	0	0	0	0	0
Or6b3	0	0	0	0	0.0152023	0	0	0
Or9s23	0	0	0	0	0	0	0	0
X1700054K02Rik	0	0	0	0	0	0	0	0
Or9s27	0	0	0	0	0	0	0	0
Or9s15	0	0	0	0	0	0	0	0
Or9s14	0.0449147	0	0	0	0	0	0	0
Or9s13	0.11417	0	0	0	0	0.0373508	0	0
Cops9	47.0285	39.9473	45.0049	52.0863	49.0446	60.1947	50.115	51.1377
Otos	0	0	0.0430042	0.292448	0	0	0	0
Gm29483	0.131866	0.151215	0	0.0625921	0	0.172561	0.0719563	0
Gm29482	0	0	0	0	0	2.70095	0	0
Gm29481	0.113136	0.259473	0.631739	0.214806	0.176311	1.4805	0.246942	0.436702
Gpc1	357.488	343.781	318.515	401.242	328.297	229.028	294.894	257.776
Gm29480	0	0	0	0	0	0.0938396	0	0.092266
Ankmy1	3.20822	3.0892	2.95382	1.30196	1.27855	3.33299	2.19165	2.04819
Dusp28	29.6248	19.0572	24.1071	21.8644	26.7432	19.8563	24.0511	19.4071
X5033417F24Rik	20.1231	23.3042	17.2071	13.8074	20.8548	19.2067	20.0044	21.9608
Rnpepl1	51.5612	57.0134	50.2183	43.9738	40.1374	44.7195	49.3349	45.3568
X9430060I03Rik	6.88609	4.99573	4.39442	4.66939	3.66835	6.43654	4.06432	6.78065
Capn10	23.6759	24.2375	23.513	25.0685	17.0013	21.441	20.8617	25.2275
Gpr35	31.3683	15.2152	17.1734	12.7357	9.11567	23.3005	14.2663	23.888
Aqp12	0.327242	0	0.365456	0	0.0849957	0	0.119045	0
Kif1a	2.03524	0.0583466	0.184674	0.108681	0.0693813	0.216394	0.194351	0.278232
Gm28086	0	0	0	0	0	0	0	0
Agxt	0	0	0	0	0	0	0	0
Mab21l4	0	0.0574718	0.111942	0	0	0	0	0
Crocc2	0.798741	1.56473	0.613262	0.537105	0.648313	1.02346	0.817226	0.74937
Sned1	64.7355	86.6661	78.3838	60.5767	41.8385	81.7512	67.8516	99.6067
Mterf4	15.1305	12.9871	15.4641	11.4354	8.52647	15.115	14.1537	14.0794
Gm28535	1.58064	2.41675	1.61812	1.25045	2.15536	1.89606	1.00627	2.20322
Pask	6.74614	3.57508	5.77846	2.88504	2.17409	6.54816	4.63189	5.19113
Ppp1r7	18.3758	21.9798	16.1901	17.6486	18.1338	17.8463	15.8708	22.7413
Ano7	0.178734	0.13664	0.465749	0.339355	0.0928467	0.116946	0.130041	0.153313
Hdlbp	189.374	189.966	207.941	196.578	193.994	203.597	181.948	208.088
Septin2	18.7264	19.2567	21.2288	12.5247	10.5931	23.9214	16.3626	25.2044
Septin2.1	0	0	0	0	0	0	0	0
Farp2	43.6179	57.9989	51.2939	42.2039	46.1052	56.3368	52.1054	54.8379
Stk25	70.6115	67.5081	74.9351	60.2293	49.0698	77.4652	63.0893	71.3844
Gm28536	0.270341	0.723351	0	0.171095	0.4213	0.471692	0.393383	0.811618
Bok	50.0519	68.6384	89.6798	100.909	86.3438	49.4611	60.1148	57.5945
Thap4	27.2896	27.9744	29.7038	25.9759	23.1507	30.1842	26.6831	33.0511
Gm10550	0.24171	0	0	0.114731	0	0.158151	0.131895	0
Atg4b	28.8599	28.261	31.1734	25.6553	23.1803	36.8281	28.5704	34.2183
Dtymk	38.1615	32.1741	40.1496	30.7037	24.885	41.5562	31.1127	36.6805
Ing5	24.5942	25.2963	19.0022	24.3486	23.0162	22.1676	23.0339	24.5728
D2hgdh	21.069	15.7361	17.9567	10.1323	5.37873	15.5631	14.008	19.0474
Gal3st2	0	0	0	0	0	0	0	0
Gal3st2b	1.0365	1.93146	1.54339	0.778984	0.773993	0.565155	0.895526	0.777948
Gal3st2c	0	0.0281563	0.0822627	0.0116547	0	0.0160654	0	0
Neu4	0	0	0.0857487	0	0	0	0	0
Pdcd1	0	0	0	0	0	0	0	0
X4930440C22Rik	0	0	0	0	0	0	0	0
Fam174a	19.3526	22.6445	21.6952	24.4569	25.7794	19.2276	16.7081	19.2541
St8sia4	0.053164	0.718028	0.0791631	0	0	0.262822	0.63178	0
X4930598F16Rik	0	0	0	0	0	0	0	0
X1700063A18Rik	0	0	0	0	0	0	0	0
Gm29601	0	0	0	0	0	0	0	0
X4930533P14Rik	0	0	0	0	0	0	0	0
Slco4c1	0.217628	0.74868	0.40507	0.0918221	0	0.980937	6.41273	0.0311125
Panct2	0	0	0	0	0	0.150781	0.660181	0
Gm28901	0	0	0	0	0	0	0	0
Slco6c1	0	0	0	0	0	0	0	0
Macir	1.61403	2.11431	2.4119	2.84091	2.28928	2.2399	1.93072	2.44991
Ppip5k2	22.2571	19.3527	21.7503	17.0162	11.4075	22.9701	14.6084	22.1602
Gin1	5.37669	5.04049	6.13606	5.16012	3.68495	5.98312	4.8185	7.70065
Pam	64.1401	67.9208	59.9055	57.8582	50.6157	54.5107	47.2798	58.9639
B230216N24Rik	1.86941	4.28741	3.59666	2.09096	0.966289	4.7473	2.14118	4.73914
X1810006J02Rik	0	0	0	0	0	0	0	0
Gm29461	0	0	0	0	0	0	0	0
Slco6d1	0	0	0	0	0	0	0	0
Gm7967	0	0	0	0	0.0155421	0	0	0
Cntnap5b	0	0	0	0	0	0	0	0
Gm20268	0	0	0	0	0	0	0	0
Gm28187	0.0556137	1.27548	1.11795	1.00312	0.216671	0.145552	0.667636	0.500891
Cdh20	0.562042	3.76529	0.759819	1.31986	1.56738	1.1613	1.54961	0.837339
Gm15699	0	0	0	0	0	0	0	0
Gm29012	0	0	0	0	0	0	0.55233	0
Rnf152	2.90718	2.13742	1.67771	1.65064	1.35483	1.47441	0.9412	2.14768
Gm17634	0.335064	0.537918	0	0	0.156649	0.0876931	0.146269	0.34489
Gm28403	0.0875865	0.0502189	0.342351	0	0.0341237	0	0.0955877	0.281735
Pign	29.6896	33.0048	29.569	20.1133	17.7536	25.0521	19.3496	26.3617
Gm28404	2.61986	5.70811	6.14419	4.97421	1.22484	4.7997	2.00143	12.4722
Relch	35.454	46.0712	39.9151	37.1678	32.7168	46.6731	39.17	46.3566
Tnfrsf11a	3.25095	6.1375	5.46803	3.12385	3.0892	4.04668	2.72585	2.3975
Gm7160	8.39573	6.53303	9.04131	4.38366	3.78499	5.49334	4.71225	7.48455
Zcchc2	14.3313	16.2934	16.9049	18.3785	16.1634	15.8422	18.0114	19.3637
Gm20753	2.17761	0.99885	1.94552	2.48071	2.20583	1.70977	1.18827	3.36221
Phlpp1	42.3956	43.7184	42.0073	44.5357	53.2911	45.1975	43.7365	47.5831
A530053M12Rik	0	0.0927698	0	0.0768001	0	0.105865	0	0
Bcl2	19.3112	27.6883	17.3978	21.5685	24.9139	22.5231	18.6849	25.4306
D630008O14Rik	0	0	0	0	0	0	0	0
Kdsr	32.7473	33.4261	33.513	40.1321	36.0843	31.6633	23.3542	33.9438
Vps4b	44.5532	48.2325	47.4788	36.8046	32.2859	53.5412	41.2054	53.0892
Serpinb5	0	0.197954	0	0	0	0	0	0
Serpinb12	0	0	0	0	0	0	0	0
Serpinb13	0	0	0	0	0	0	0	0
Serpinb3a	0	0	0	0	0	0	0	0
Serpinb3d	0	0	0	0	0	0	0	0
Serpinb3b	0	0	0	0	0	0	0	0
Serpinb3c	0	0	0	0	0	0	0	0
Serpinb11	0	0	0	0	0	0	0	0
Gm15391	0	0	0	0	0	0	0	0
Serpinb7	0	0	0.270902	0	0	0	0	0
Serpinb2	0	0.17381	0.0564235	0	0	0.528921	0.9925	0
Serpinb8	24.7507	18.1647	23.9648	22.5331	15.2165	27.2066	18.2329	20.4768
Gm15389	0	0	0	0	0	0	0	0
D830032E09Rik	0	0	0	0	0	0	0	0
Cdh7	0	0	0	0	0.0184269	0	0	0
Cdh19	1.94102	3.08436	1.26965	1.05295	0.367308	1.19744	0.968383	1.03465
Gm29088	0.817072	0.46848	0	0.193917	0	0	1.78343	0.262823
Dsel	32.1669	36.2254	33.5774	31.964	27.0221	32.8503	21.9577	33.6772
Gm28189	0	0	0	0	0	0	0	0
X9330185C12Rik	0	0	0	0	0	0	0	0
Cntnap5a	0.0216866	0	0.0484381	0.0205876	0	0.0283791	0.118338	0.0418548
Gm19965	0	0	0	0	0	0	0	0
Zfp813.ps	0	0	0	0	0	0	0	0
Gm28363	0	0	0	0	0	0	0	0
B020011L13Rik	0	0	0	0	0	0	0	0
Gm28360	0	0	0	0	0	0	0	0
Gm28168	0	0	0	0	0	0	0	0
Gm7145	0	0	0	0	0	0	0	0
Gm29106	0	0	0	0	0	0	0	0
Tsn	66.2801	68.5281	68.35	73.645	78.8688	67.2997	62.4125	76.6371
Nifk	44.452	42.4556	59.4907	61.8085	43.061	60.6201	41.46	49.6567
Gm28867	0	0.0628316	0	0	0	0	0	0
Clasp1	46.2353	42.16	42.7032	30.5751	28.7408	46.8103	38.0903	44.83
X2900060B14Rik	0	0.220931	0	0	0.150122	0	0.210262	0
Tfcp2l1	0.213769	0.389332	0.421293	0.334249	0.0685873	0.213918	0.150957	0.0970758
Gli2	1.52043	9.88653	3.99411	2.24708	3.23105	3.30098	3.65805	4.20153
Gm26831	0	0	0	0	0	0	0	0
Gm29456	0	0	0	0	0	0	0	0
Gm29455	0	0	0	0	0.380557	0	0	0
Inhbb	0.418377	2.07898	0.498384	0.185349	0.565067	0.218996	0.365277	0.143549
Ralb	42.7295	44.6099	47.8269	64.7428	62.8945	40.1649	49.5228	40.6374
Gm27184	4.69244	3.13889	2.83856	3.34099	2.13287	3.07027	4.26759	6.03757
Tmem185b	28.8714	20.3369	30.131	39.2176	33.8923	24.2526	26.3721	23.5214
X3830432H09Rik	7.15588	4.90287	4.97586	2.60622	2.41972	5.47718	3.83112	6.48556
Epb41l5	67.3655	66.8202	59.1836	49.7674	50.6427	69.1598	53.3163	84.3483
Ptpn4	26.4804	34.4531	27.2079	25.248	28.5815	27.9304	20.1129	30.6048
Gm28209	0	0.175604	0	0.726876	0.477292	0	0.167124	0
Tmem177	12.9656	13.4831	16.6616	14.2645	12.9261	15.8047	12.4443	13.94
Cfap221	0	0	0.0454679	0	0	0.106555	0	0
Sctr	0.235944	0	0.0658742	0	0	0	0	0
Tmem37	8.23787	9.4466	6.67244	11.5158	16.3648	9.35855	8.29885	8.38628
Dbi	106.745	104.51	123.125	165.037	139.493	143.946	117.954	127.572
X3110009E18Rik	6.15883	6.50199	6.49593	4.26905	2.32331	8.18739	6.7748	8.11298
Steap3	26.6432	29.0047	28.1544	24.6031	25.5662	29.7021	27.3774	33.5593
C1ql2	0.0593695	0.136161	0.0663026	0	0.0925216	0	0.129586	0
X1700012E03Rik	0	0	0	0	0	0	0	0
Marco	0	0	0.137703	0	0	0	0	0
En1	0	0.207459	0.10102	0.171747	0	0	0	0
X2610027F03Rik	0	0	0	0	0	0	0	0
Gm29346	0	0	0	0.883653	1.81324	0	0	0
Gm29345	4.75908	1.02326	1.32871	4.23555	0.463535	1.55694	1.94769	1.14812
Gm29348	0	0	0	0	0	0	0	0
Gm29347	2.6432	0.90931	2.95187	0	0.205958	5.18835	0	1.02027
Celrr	0	0.237801	0.115795	0.0590594	0.0323171	0.135684	0.0905269	0.0533637
Gm29359	0	0	0	0	0	0	0	0
Insig2	99.9192	90.9901	81.5154	103.485	116.653	80.0446	64.1826	96.6852
X2210011K15Rik	0.81801	0.469018	0.989664	1.35898	0.690511	2.1409	0.14879	2.63125
Ccdc93	23.4248	30.5957	25.9288	27.3666	20.8463	28.6862	19.7932	34.1024
Gm15392	0	0	0	0	0	0	0	0
Htr5b	0.429332	1.82864	0.547964	0.989828	0.764654	0.642086	1.33872	0.394574
Ddx18	54.1539	49.2194	57.8623	59.6679	53.7422	61.046	53.6238	65.6801
Gm28590	0	0	0	0	0	0	0	0
Dpp10	0	0	0	0	0	0	0	0
X1700121L03Rik	0	0	0	0	0	0	0	0
Actr3	225.34	211.648	284.167	318.388	292.263	272.512	229.732	240.377
Gm28706	0	0	0	0	0	0	0	0.430141
Slc35f5	88.1666	81.5823	85.0114	87.396	99.1388	75.9185	66.9515	68.1882
Gpr39	0	0.0451387	0	0	0	0	0.042959	0
Lypd1	0.0505881	0.599445	0.150655	0.128066	0.341625	0.0882662	0.312853	0.108483
Nckap5	4.29601	3.74538	6.97746	3.58482	2.96532	6.96945	3.99268	4.7072
X4930599A14Rik	0	0	0	0	0	0	0	0
Mgat5	39.902	35.5607	37.3623	28.1035	25.3676	33.5932	30.3571	28.5339
Tmem163	403.046	253.891	355.928	321.276	330.946	363.149	342.242	301.985
Acmsd	3.22795	5.04762	4.4008	4.65627	8.75429	5.76014	4.07185	4.15327
X2900009J06Rik	4.24699	5.68183	9.22239	2.01589	6.61851	4.32259	2.57498	7.28589
Ccnt2	69.4197	81.3032	69.6782	58.4091	63.0735	80.3004	62.4997	77.7911
Map3k19	1.82072	3.00449	2.3309	1.26472	1.3841	1.07507	2.66555	2.11409
Rab3gap1	43.5128	40.6576	43.3441	38.1887	39.8056	40.4699	37.8226	48.1814
Zranb3	13.9085	12.8763	12.7882	5.3609	4.06407	14.4545	8.54535	10.781
Gm28800	0.0529111	0.485398	0	0.35161	0.412284	0	0.0577447	0.204236
R3hdm1	17.2633	17.9853	20.3317	14.4956	12.0095	26.0386	16.1048	23.4341
Ubxn4	105.001	110.738	116.238	117.285	111.57	131.837	113.703	127.758
Lct	0.926316	2.61309	2.04829	1.38942	1.84777	3.49108	1.90056	1.71627
Mcm6	39.7549	54.659	50.9022	49.1615	48.715	49.527	40.4164	44.9657
Dars	89.5953	87.4395	89.2311	82.7543	81.6321	93.0829	72.2799	99.1255
Cxcr4	2.95386	11.8931	1.68606	2.36797	4.14298	8.07446	28.5835	1.09795
Gm26686	0	0.0785078	0	0.0324966	0.106692	0.0895901	0	0
Thsd7b	0	0.0223635	0	0	0	0.0127602	0	0
Gm16081	0	0	0	0	0	0	0	0
Cd55b	5.59743	7.63748	5.38068	3.02684	2.59483	7.04665	4.09829	4.64938
Cd55os	0	0	0	0	0	0	0	0
Gm15675	57.4215	107.514	59.9864	42.2994	28.4134	95.0138	70.5136	91.9271
Cd55	202.609	278.777	201.335	188.999	172.069	245.037	221.385	243.351
Gm16083	6.29313	7.26627	4.87115	3.93475	1.8769	7.55366	4.49973	6.86858
Zp3r	0	0	0	0.159357	0	0	0	0
C4bp	0.0352688	0	0	0.0334816	0.0824446	0	0.0384907	0.113447
Pfkfb2	25.0481	32.3442	28.0462	23.6079	29.767	31.3649	27.8183	28.6287
Yod1	24.286	29.2041	20.5686	26.3095	50.3423	24.5831	21.7912	28.4319
AA986860	5.83617	5.83257	5.93512	3.77616	4.01404	5.75992	4.80367	6.16674
Gm28857	0	0.994188	0.215161	1.09739	0.450367	0.252118	0.210262	0
Gm28856	0.0419659	0	0.0937333	0	0	0	0	0
Fcamr	1.801	2.13647	0.346779	1.23809	1.98403	2.27552	2.30441	1.59812
Gm15848	0	0	0	0	0	0	0	0
Pigr	0	0	0.0329289	0	0	0.038585	0.160896	0.265566
Fcmr	0	0.15679	0.152695	0.194699	0.106538	0	0.298436	0
Il24	0	0	0	0	0.0667692	0	0	0
Il20	0	0	0	0	0.155945	0	0	0
Il19	0	0	0	0	0.0804833	0	0.338176	0
Il10	0	0.415552	0	0	0	0	0	0
Mapkapk2	188.849	180.712	178.389	236.261	273.412	184.108	199.499	206.429
Dyrk3	5.15349	3.72565	4.0454	5.53048	4.33569	3.90949	2.03778	3.79588
Eif2d	24.1898	24.7862	23.9231	20.1069	13.2054	25.1259	20.5154	26.3198
Rassf5	4.24598	4.76684	4.21127	3.26976	3.37788	3.10842	15.2302	3.47654
Ikbke	2.32937	3.32009	3.04231	1.44924	1.43563	3.99541	3.46137	2.65845
Gm28914	0	0	0	0	0	0	0	0
Gm28913	0	0	0	0	0	0	0	0
Srgap2	40.1205	41.0664	40.5848	32.8309	28.9574	48.8047	35.6493	36.1933
Gm29488	4.64442	7.70553	11.422	8.30218	4.08093	10.9916	4.63732	15.7659
Fam72a	5.09169	6.45993	5.02087	8.48464	9.96083	6.52123	4.25629	4.8786
Avpr1b	0	0.778063	0	0.336065	0.390773	0.579062	0.160976	0.189784
Ctse	1.53497	16.0564	1.96509	0.462036	0.058344	11.6111	29.3364	1.3006
Rab7b	29.6443	34.4354	28.348	28.8487	31.1584	33.8889	29.1311	34.1462
Slc26a9	0.0227095	0.0260416	0.0507229	0	0.070781	0.208024	0	0.0292193
Pm20d1	1.73933	3.11768	1.82929	0.705363	1.09212	0.994408	1.10576	1.19501
Slc41a1	93.238	128.89	98.6217	148.608	169.984	97.6344	111.38	88.1632
Rab29	22.879	23.6402	25.641	21.0289	8.25222	24.3324	21.0869	18.6194
Nucks1	335.959	333.518	299.293	352.689	367.077	326.691	284.186	382.347
Slc45a3	15.0556	20.1676	13.2055	31.0202	51.156	8.8048	21.6656	9.00001
Elk4	103.676	138.048	115.555	123.744	147.034	114.145	107.729	113.304
Mfsd4a	0.462367	0.492337	0.276622	0.141087	0.295942	0.172873	0.0540648	0.212467
Cdk18	190.924	153.405	146.088	102.567	90.7477	186.404	171.145	148.854
Gm29629	1.84476	3.17316	1.03009	0.58376	1.67701	4.02343	2.34883	1.18679
Lemd1	0	0.0369317	0	0.214019	0.0250951	0	0	0
Gm29695	0.0420999	0.0482772	0.0235081	0	0.0164021	0.055092	0	0
Gm29630	4.95876	4.54908	3.69189	6.90431	3.86387	11.6803	9.74116	8.08162
Klhdc8a	12.7882	14.3776	14.4057	31.8811	26.0811	16.2981	14.2901	14.272
Nuak2	7.90189	9.2349	4.86878	8.01881	10.8045	4.59574	11.5644	5.14194
F730311O21Rik	0.198308	0.0699709	0.0511075	0.0434444	0.0237726	0.159696	0.183128	0.2159
Tmcc2	37.5096	56.1397	35.7892	41.8043	32.3144	32.5234	39.6392	27.5515
Gm15849	0	0	0.791277	0	0	0	0	0
Dstyk	56.3998	51.7286	50.1364	44.9698	43.3234	50.9538	38.5168	49.4131
X6030442K20Rik	5.55476	7.47227	7.03852	4.66483	1.99767	8.1776	3.73059	7.42197
Rbbp5	50.0387	42.3171	49.7442	39.2467	28.0014	51.1359	42.8442	46.354
Tmem81	21.7011	16.725	19.3094	14.5717	9.11922	24.0884	18.8056	21.7927
Cntn2	0.0255115	0	0	0.0121094	0	0	0.0556841	0
Nfasc	0.0922924	0.827432	0.25299	0.127441	0.0130753	0.559952	0.421207	0.0971581
Gm10538	0	0	0	0	0	0	0	0
Lrrn2	9.21047	7.87411	17.549	9.05713	1.13183	4.88161	4.07118	4.92718
Mdm4	58.5619	58.6292	60.2775	39.9941	40.8134	64.5335	48.0519	66.9289
Pik3c2b	4.61505	7.86027	6.96409	6.65987	3.68282	7.35073	4.78008	3.66149
Gm28609	0	0.270348	0.105315	0	0	0.246809	0.0514586	0.0606675
Ppp1r15b	90.1024	97.2408	88.612	106.986	146.945	81.5112	87.5438	83.9114
Plekha6	2.16901	1.33595	1.93572	1.08799	0.47972	1.48735	1.15773	0.853074
Gm19461	0	0	0	0	0	0	0	0
Gm28040	0.160161	0.734647	0.894324	0.608182	0	0.419175	0.873963	0
Kiss1	0	0	0	0	0	0	0	0
Ren1	1.14597	0.903456	1.03983	1.35988	0.279044	1.68707	0.859828	0.276464
Etnk2	2.5992	1.43068	2.7576	3.15839	1.19493	1.08842	1.19139	1.60526
Sox13	2.31194	4.57642	4.48763	4.12829	2.16605	3.56566	4.53565	1.98312
Snrpe	23.5283	24.9967	31.5891	39.4987	29.3872	39.0525	36.2509	37.5073
Zc3h11a	17.9072	20.6476	17.9986	14.3284	11.9447	26.2145	16.9875	30.1299
Zbed6	3.64593	4.12729	3.73239	3.4168	2.19442	3.71593	2.94598	5.15716
Lax1	4.88288	2.88808	6.31411	3.12283	3.68459	6.79331	4.09487	3.63729
Atp2b4	473.411	468.604	480.01	402.876	375.141	458.635	448.09	335.372
Gm28441	0	0	0	0	0	0	0	0
Optc	2.90362	4.17529	2.8824	5.11918	4.45318	3.61874	1.65988	3.91387
Gm15851	0.717098	0	0	0.34038	0	0	0	0.92266
Prelp	371.403	353.353	325.829	267.78	230.357	341.369	308.164	285.378
Gm1627	0.687865	0.315518	0.307277	0.261203	0.214394	0	0.300281	0.177009
Fmod	1434.35	1134.69	1855.26	1371.14	986.543	1200.58	1549.24	906.27
Btg2	88.523	357.474	83.8817	215.761	2066.21	82.3233	78.6194	81.6108
Chit1	55.8416	73.4079	84.4159	111.238	65.5225	63.662	74.0733	64.2771
Chil1	8.4227	44.3614	9.21722	9.68347	8.11303	12.7943	59.6796	8.60436
Mybph	0.101915	0.876514	0.28454	0.387001	0.516178	0.533463	0.889798	0.0655647
Adora1	0.0615452	1.10568	0.320751	0.155804	0.20781	0.241615	0.403005	0.395938
Myog	0	0.0910323	0	0	0	0.103883	0	0
Ppfia4	409.492	266.368	363.151	166.77	83.6809	367.442	349.976	371.341
Tmem183a	94.1379	100.161	86.4998	86.1115	101.194	98.6994	92.7073	110.198
Mgat4f	0.20138	0.692783	0.974551	0.573525	0.52305	1.14194	0.586069	0.172738
Cyb5r1	41.6997	38.6472	40.147	28.0839	34.9518	41.5125	37.9485	37.0652
Adipor1	240.548	256.072	236.592	267.214	395.279	202.313	245.742	225.297
Platr1	0.57264	1.35437	0.519604	1.05327	2.81665	0.327844	0.390595	0.644693
Klhl12	12.0086	13.675	11.957	11.1133	10.0794	13.343	11.7871	15.1159
Rabif	33.31	24.6405	30.4362	31.7402	26.5693	29.9644	22.8168	32.9311
Mgat4e	0	0.148574	0	0	0.100956	0	0	0
Kdm5b	46.332	47.8279	45.0976	39.8124	37.5878	49.8888	41.5595	53.2398
Gm26783	0	0	0	0	0	0	0	0
Syt2	0.0621522	0.124725	0.0520577	0.0147507	0.0363218	0	0	0.0199922
Ppp1r12b	40.0483	42.6365	46.2378	39.6808	30.6317	48.7691	36.6702	44.9856
Gm28892	0	0	0	0	0.0339858	0	0	0
Ube2t	1.84057	0.928677	1.06886	1.11827	0.286834	0.802856	0.616003	0.978847
Lgr6	0.554335	11.8592	2.63104	1.54584	0.0944865	3.96705	2.00398	0.757817
Gm10535	0	0	0	0	0	0	0	0
Ptpn7	0.466783	1.71734	0.173765	0.0369275	0	0.788994	3.62965	0.0250246
Arl8a	249.645	237.497	261.388	289.04	255.624	247.244	269.578	245.689
Gm15445	39.7567	30.0173	32.7501	25.0368	9.20152	29.8761	22.1239	26.0831
Gpr37l1	0	0.299897	0	0	0	0	0.114166	0
Gm26642	0	0	0	0	0	0	0	0
Elf3	0.0535317	0.429704	0	0.050819	0	0.0700516	0	0
Rnpep	5.90251	8.01696	6.74377	4.77986	3.36659	7.034	7.90828	5.64665
Timm17a	17.502	21.6563	21.8295	23.4381	23.3268	23.1983	19.2321	22.9447
Lmod1	0.0601214	0.103414	0.436425	0.228299	0.0234233	0.590063	0.0984204	0
Shisa4	8.3439	9.90588	9.48272	12.4408	11.5116	9.37736	7.23134	5.55733
Ipo9	43.9084	44.9291	47.2813	46.0215	40.3014	51.2525	38.9995	49.3544
Gm28277	5.36405	5.38222	5.24165	4.71032	1.46289	4.91359	2.48798	8.45459
Nav1	12.5089	17.6934	19.9365	17.4322	10.0173	20.0177	14.8426	13.3676
Gm4793	0	0.104047	0.202659	0.0861359	0	0.41557	0.0990224	0.175115
Csrp1	608.203	644.773	693.593	997.403	975.388	626.22	650.056	763.345
Phlda3	107.185	75.5977	121.402	130.66	102.085	88.5604	77.9288	93.7358
Tnni1	0.362632	0.189019	1.03086	0.344256	0.539439	0.301981	0.431738	0.296917
Lad1	0.139623	0.120082	0.038982	0	0.0815959	0	0	0
Tnnt2	0.0765478	0	0	0.0726688	0.0477169	0.0400682	0.0167081	0.0590945
Pkp1	187.469	112.012	132.592	173.775	136.928	128.627	134.188	121.637
Igfn1	8.49597	3.52487	2.53409	1.54045	0.627056	7.35435	2.60598	21.048
Tmem9	230.655	102.644	124.419	131.512	150.62	108.417	125.483	148.219
Ascl5	0	0	0	0	0	0	0	0
Cacna1s	0.289905	0.249331	1.13316	0.0688035	0.409433	0.758739	0.573453	0.652764
Gm37759	0.329056	0.125779	0.326652	0	0.427335	0.143535	0.399018	0.282255
Gm15850	7.42689	2.41688	3.7548	2.19138	0.391016	4.92509	1.86204	5.87557
Kif21b	39.1086	26.2268	23.8231	18.4571	17.9425	34.9766	39.6515	35.5807
Mroh3	0.110229	0	0	0	0	0.0961638	0.200497	0
Inava	0.0238456	0	0.0266303	0	0.0557416	0.0312044	0	0
Gm26568	0	0	0	0	0	0	0	0
A430034D21Rik	0	0	0	0	0	0	0	0
Gm37552	0.423856	0	0	0.134126	0.0366966	0	0	0
Gm26781	0.160704	0	0.0897352	0	0	0	0.0876921	0
Gpr25	0	0	0.246126	0	0	0	0	0
Camsap2	142.429	198.094	158.47	186.502	231.817	161.588	147.312	170.868
X9230116N13Rik	5.65456	7.58391	6.35182	7.06319	8.58018	10.645	8.30033	8.4668
Ddx59	28.7757	25.8084	27.9171	23.3496	28.8731	32.6597	23.8603	26.2688
Kif14	0.72184	1.83945	1.27958	0.57649	0.723161	1.94918	2.17578	1.19412
Gm37799	0	0.2488	0	0	0	0	0	0
Gm33994	0	0.211901	0	0	0	0.0604533	0	0.0594395
X4933409D19Rik	0	0	0	0	0	0	0	0
Platr23	0.0973183	0.223195	0	0.323354	0.151661	0.445728	0.318626	0
Zfp281	41.7795	50.0323	40.0006	67.2982	74.6059	40.863	38.6439	54.0033
Gm19705	1.8321	1.2839	0.966193	0.676381	0.0396549	1.39854	1.38852	0.654803
Platr22	19.7432	13.6346	13.4424	17.3493	9.55064	19.9773	13.8573	16.3371
Nr5a2	0.0603558	0.0692117	0	0.0381983	0.0470293	0	0	0
Gm4258	21.7553	12.5631	18.9839	9.51219	2.03543	23.9283	7.6164	24.0789
Gm26979	0	0	0	0	0	0	0	0
Gm26936	0	0	0	0	0	0	0	0
Gm26930	36.0618	28.3345	42.4039	17.3889	3.56818	35.0808	20.4069	54.5007
Mir181a.1hg	4.58885	3.37421	4.18585	2.02852	0.764259	6.00498	1.83501	7.52684
Ptprc	0.803597	3.8198	0.723742	0.153806	0.100994	1.88268	10.2341	0.191782
Gm28556	0	0	0	0	0	0	0	0
Atp6v1g3	0	0	0	0	0	0	0	0
Nek7	161.205	218.587	161.253	208.071	438.405	155.368	154.632	183.174
Gm28501	0	0	0	0	0	0	0	0
Gm5833	0.0527934	0	0	0	0	0.138171	0	0
Lhx9	0.987539	0.243689	0.767815	0.166139	0.0876636	0.53982	0.204637	0.386013
X2310009B15Rik	7.93458	7.23239	11.2847	9.14202	5.44283	7.98709	7.40122	7.41687
X1700019P21Rik	0	0	0	0	0	0	0	0
Dennd1b	43.7894	57.3951	48.6709	47.7877	30.3756	69.7862	38.0395	56.877
X4930596I21Rik	22.9121	36.3112	33.6378	21.5067	4.81433	36.3837	23.8814	35.7736
Crb1	0	0	0	0	0	0	0	0
X4933436E23Rik	0	0	0	0	0	0	0	0
Gm34816	0	0	0	0	0	0	0	0
Zbtb41	51.4702	51.2132	49.8125	51.2897	50.2009	54.5414	34.8782	55.8446
Aspm	2.63164	3.1352	2.74455	1.88586	0.183514	2.42538	2.00037	1.33069
F13b	0.0468719	0	0	0	0	0	0	0
Cfhr1	0.0614602	0	0	0	0	0	0	0
Cfhr4	0	0.128108	0	0	0	0	0	0
Cfhr2	0	0	0	0	0	0	0	0
Cfh	0.424715	23.8159	1.58104	0.174717	0.319907	0.796623	0.587118	0.327878
Kcnt2	0.0169955	0.799059	0.0759209	0	0.0132429	0.222404	0.0556443	0.0874697
X4930590L20Rik	0	0	0	0	0	0	0	0
Cdc73	37.9427	46.7398	40.9664	40.082	48.5872	49.1405	34.1287	56.3533
B3galt2	0.293888	0.586104	0.527986	0.181954	0.109521	0.217373	0.39046	0.493218
Glrx2	17.2635	21.8134	19.1586	18.2125	19.271	20.7852	17.3935	24.2489
Ro60	31.1097	31.3809	29.9223	29.7222	23.6301	30.081	20.3628	30.6329
Uchl5	17.7959	23.715	18.2405	21.7926	27.2266	34.5062	30.5069	27.9157
Gm29170	20.9777	32.1486	20.7521	27.1062	39.9062	22.9186	21.6575	23.9922
Rgs2	1.30885	5.44073	1.27898	1.86378	1.32581	1.88404	10.606	0.757817
Rgs13	0	0	0	0	0	0	0	0
Rgs1	0	0.568117	0	0	0	0	0	0
Rgs21	0	0	0	0	0	0	0	0
Rgs18	0.525907	1.6752	0.913611	0.055473	0	2.21754	8.4817	0
Gm29514	0	0	0	0	0	0	0	0
Brinp3	0.016947	0	0.0757041	0	0	0	0	0
A230059L01Rik	0	0	0	0	0	0	0	0
Gm15584	0	0	0	0	0	0	0	0
Gm29515	0	0	0	0	0	0	0	0
Gm29020	0	0	0	0	0	0	0	0
Gm29398	0	0	0	0	0	0	0	0
Pla2g4a	1.63414	2.3424	1.82498	1.00484	0.593254	2.18704	2.24955	2.12648
Ptgs2os	0.740035	1.4458	0.673408	0.832634	0.939703	1.43468	1.13668	1.0227
Ptgs2	13.1377	12.4802	5.38258	21.6722	21.2411	8.00259	6.5609	8.23514
Ptgs2os2	0	0.112149	0	0.0464218	0	0	0	0
Pdc	0	0	0	0	0	0	0	0
X2310030A07Rik	0	0	0	0	0	1.01839	0	0
Odr4	74.6524	69.3744	72.8317	63.8073	61.5299	72.3113	58.5373	76.3873
Tpr	111.918	128.223	116.073	115.178	122.828	144.755	134.618	127.561
Prg4	13.1712	54.4373	29.5116	27.0082	32.1503	14.8047	24.9661	14.4494
Hmcn1	4.58119	8.67	4.19051	3.25912	4.521	5.76776	6.15487	5.08016
Gm20631	0.0693526	0	0	0.0164596	0.0270198	0.0226887	0.113532	0
Gm29188	0	0	0	0	0	0	0	0
C730036E19Rik	0	0	0	0	0	0	0	0
Gm47985	0	0	0	0	0	0	0	0
Gm8947	0	0	0	0	0	0	0	0
Gm47995	0	0	0	0	0	0	0	0
X3110040M04Rik	0	0	0	0	0	0	0	0
Gm47996	0	0	0	0	0	0	0	0
Gm10138	5.41558	6.4962	6.00822	4.87057	4.52521	5.68813	4.39385	4.85927
Ivns1abp	58.4991	83.4088	76.0605	48.5074	28.4147	68.9226	43.8013	52.0052
Swt1	9.91688	12.7472	10.5701	12.8473	7.49722	10.9612	9.53414	14.7062
Trmt1l	13.5576	14.0718	17.4168	10.9084	6.52091	15.6042	11.5624	16.3468
Rnf2	63.4952	71.7565	74.8602	78.4866	70.6281	61.4896	56.2085	81.2156
Gm28181	0	0	0	0	0	0	0	0
Niban1	78.7821	99.728	102.745	67.7826	59.5075	84.9755	85.7157	88.3095
X2810414N06Rik	9.01643	4.70737	4.91188	3.06195	2.22763	5.8515	4.56005	4.62156
Edem3	116.094	83.3281	98.8693	79.5423	67.2152	98.6443	65.2579	88.4709
X1700025G04Rik	8.34624	8.324	8.41017	8.28649	7.7978	8.16837	5.97723	8.73091
Gm28610	0	0	0	0	0	0	0	0
Tsen15	18.1627	19.2704	19.9361	19.6057	12.4329	20.3617	16.6726	23.9879
Colgalt2	54.1537	72.551	58.5107	47.6408	48.6666	51.3291	51.8695	49.2813
Rgl1	9.58785	11.2114	8.34724	4.99142	4.64586	8.63427	6.30073	5.7923
Gm15479	0.523741	0.960941	0.818863	0.596641	0.0816199	0.137074	0	0.673875
Gm28792	4.24868	1.94883	0.316322	3.2267	0.882819	2.22393	0	2.55108
Apobec4	0	0	0	0	0	0	0	0
Arpc5	91.3562	136.213	133.005	168.801	141.598	108.699	136.35	101.778
Ncf2	1.09189	2.92156	0.703497	0.4917	0.152708	2.71114	13.6885	0.234147
Smg7	79.4504	87.0517	82.5625	98.8424	103.253	81.7057	77.6597	80.7449
Gm28791	3.93598	6.42599	5.88565	4.43317	5.19816	7.68229	5.38762	8.15431
Nmnat2	0.55429	0.941659	0.687799	0.76007	2.57542	0.107459	1.63554	0.396212
Gm28960	1.19878	1.37468	1.33878	1.13804	0	4.7062	5.23318	0
Lamc2	16.4903	25.2244	23.494	26.4882	26.2391	15.8222	16.9978	18.4251
Lamc1	143.701	170.15	151.077	200.434	176.466	135.441	139.777	117.811
E330020D12Rik	0.0819328	0	0	0.0388905	0.0319211	0	0.0447088	0
Shcbp1l	4.31853	2.45775	2.67936	0.819939	0.673001	2.2605	1.46628	2.83998
Dhx9	66.205	74.1052	72.8046	62.2166	69.1326	71.2237	61.6113	71.5717
Npl	0.0801619	0.597505	0	0.0380499	0.0624622	0.3147	0.306197	0.0515705
Rgs8	0	0.0282351	0	0	0	0	0	0
Gm29529	0	0	0	0	0	0	0	0
C230024C17Rik	0	0	0	0	0	0	0	0
Rgs16	0.101479	0.0581844	0	0	0	0.265591	0.387623	0
Gm28513	0	0	0	0	0	0	0	0
Rnasel	1.23308	3.93464	2.09556	0.899154	0.696245	2.33857	6.37757	1.44859
Gm28512	0	1.0716	0	0.147855	0	0	1.01985	0
Rgsl1	0.363839	0.860525	0.787259	0.388577	0.354379	1.04151	0.496345	1.31663
Teddm2	2.226	5.93761	3.59382	3.05495	6.24043	3.57786	4.80589	3.86031
Teddm1b	0	0	0	0	0	0	0	0
Teddm1a	0	0	0	0	0	0	0	0
Glul	241.407	697.631	278.71	613.793	1499.09	285.806	528.565	510.508
Gm29290	0	0	0	0.18872	0	0.520283	0	0.511558
Gm29291	0	0	0	0	0.109828	0	0	0
Gm28286	0	0.232241	0	0	0.631231	0	0	0
A830008E24Rik	0.016834	0.0579121	0.0563995	0.0799048	0.275458	0	0.110231	0.0216596
Zfp648	0	0	0	0	0	0	0	0
X4930452N14Rik	0	0	0	0	0	0	0	0
X4930532M18Rik	0	0	0	0	0	0	0	0
Cacna1e	0.0141129	0.409985	0.0157609	0.0312613	0	0.0923405	0.0667424	0
Gm29282	0.752725	0.575447	0.280209	0.238194	0.586524	1.31336	0.547659	0.645667
Gm9530	5.02788	4.68715	3.07009	1.92298	1.74748	4.97012	4.42133	3.11823
Ier5	34.9228	37.1806	31.5973	60.0127	57.5289	24.6989	26.3313	38.5479
Mr1	33.0779	29.1027	30.8245	24.3378	19.2496	26.0961	25.142	22.5438
Stx6	33.8176	32.536	36.2591	31.2672	24.4033	36.4718	29.6863	39.5496
BC034090	5.4562	3.57531	5.40021	2.3158	0.494881	5.44	2.29994	3.65871
Gm37622	0	0	0	0.395318	0	0.544928	0	0
Xpr1	41.0865	50.3804	46.5294	46.8873	50.4942	40.0421	34.5897	44.3924
Gm5532	0.935714	1.31146	0.464438	0.740248	1.57974	0.272106	0.283665	0.535086
Acbd6	13.7935	15.7753	14.973	14.1596	14.1156	14.4883	15.174	18.1972
Lhx4	0	0	0	0	0	0	0	0
Qsox1	63.8274	51.2628	56.6699	55.9999	36.3499	55.3334	49.9276	52.3612
Gm37571	0.773157	1.10825	1.29517	1.10097	0.451834	1.26469	0	2.98437
Cep350	60.245	64.8832	58.1422	50.4745	48.6447	67.7624	56.45	56.6433
Tor1aip1	159.074	167.612	149.456	153.535	162.285	154.586	147.323	172.36
Tor1aip2	80.1068	62.4659	66.8446	59.7062	67.8667	67.1054	50.7659	75.8034
Fam163a	0.0917154	0	0	0	0.0238216	0	0	0
Tdrd5	0	0.156948	0.0382122	0.0162413	0.0266615	0.134327	0	0
X4930518J20Rik	0	0	0	0	0	0	0	0
Nphs2	0	1.74703	0.425349	0	0	0.747615	1.3717	0.0490052
Axdnd1	0.651219	0.678883	0.793382	0.487082	0.492054	0.645596	0.25844	0.990241
Gm2000	27.4697	17.1264	39.6127	29.8754	39.0682	36.2959	27.3596	24.0203
Soat1	49.4428	54.0148	48.2993	37.6051	39.3854	53.2486	40.8367	54.8042
Abl2	51.4169	54.8154	50.8311	67.6516	58.9359	50.589	42.0704	47.3088
Tor3a	61.5353	50.2133	56.1894	61.8909	43.2914	43.016	39.7349	41.3923
Fam20b	149.48	140.764	157.792	147.789	160.561	131.522	126.42	120.541
Ralgps2	42.1296	35.0228	32.9894	28.0802	24.5938	41.0076	29.5375	39.8145
Angptl1	470.667	364.832	449.401	212.364	111.713	471.927	318.173	384.518
X4930439D14Rik	14.8763	12.51	9.59892	12.8671	12.1068	19.8997	19.4823	14.0365
Gm28694	0	0	0	0	0	0.645309	0	0
Tex35	1.73731	3.61089	4.97172	2.57698	1.94596	9.09377	2.01451	2.51473
Rasal2	47.8778	41.0063	48.395	41.8602	26.0869	56.798	29.6937	42.7538
Cryzl2	60.698	48.6048	59.7837	40.8158	25.8011	53.5047	55.2536	55.8012
Gm15486	0	0.22532	0.43887	0.373065	0.153105	1.79989	0	0.50563
Sec16b	47.9984	39.545	56.9109	36.3404	26.358	47.0506	37.372	41.6891
Brinp2	0	0	0	0	0	0.0885733	0	0
Astn1	0	0	0.0269415	0	0.0187977	0.0473537	0	0
Gm37679	0	0	0	0	0	0	0	0
Pappa2	0.415044	0.436281	0.244632	0.437792	0.0988176	0.331912	0.188733	0.489519
X1600012P17Rik	0	0	0	0	0	0	0	0
X4930562F17Rik	0	0	0	0	0	0	0	0
Cop1	18.0974	22.9516	23.0937	19.0714	17.1477	26.3776	19.3069	29.1522
Tnr	0.424284	2.09423	5.39756	1.68994	0.610896	1.03802	0.301985	1.12742
Gm10530	0	0	0	0	0	0	0	0
Gm38039	0	0.307208	0	0	0	0	0	0
Gm37294	0.720727	0.275493	0.268297	0.228068	0	0.314382	0.524378	0.30911
X4930523C07Rik	28.9627	36.9635	38.0521	42.4582	27.8469	38.8604	30.643	37.5797
X4930562F07Rik	0	0	0	0	0	0	0.288788	0
Tnn	0	0.514707	0.546834	0	0.0158974	0	0.022266	0.078752
Mrps14	25.8633	23.0999	32.7076	31.0194	31.9605	28.7442	25.4829	32.4804
Cacybp	84.9131	70.7799	100.541	109.413	98.5501	96.8216	76.4663	99.2871
Rabgap1l	177.269	166.561	204.953	148.465	110.698	182.713	140.008	205.677
Gm36975	1.81785	1.41454	2.17515	2.0339	1.92235	1.52926	2.6216	1.00241
Gm37529	40.3747	32.3147	39.8752	23.3362	6.09939	52.6547	22.4512	45.9761
Gpr52	25.3744	28.0999	42.2635	16.3802	15.0265	44.0203	24.844	28.4506
Gm37328	17.4311	17.8622	14.2893	14.6113	2.60087	29.1196	13.3569	19.3261
Gm37083	5.84218	10.1448	11.1847	9.19074	7.28357	13.1059	9.10839	12.2418
Gm38060	0.255775	0	3.71337	0	0	0.334708	0	0
Rc3h1	78.9397	97.1108	74.8729	91.1544	96.0697	78.298	72.7374	89.5374
Serpinc1	0.652697	1.33768	0.899515	1.13378	0.898134	0.908638	0.879035	0.875533
Zbtb37	29.8308	32.2619	28.1506	20.3606	16.8691	31.3515	24.3773	31.1828
Gm37362	0	0	0.418104	0	0	0	0.204292	0
Gas5	83.8262	78.7783	88.9445	96.4741	83.5306	124.096	73.4202	75.5295
Dars2	12.2221	13.0985	12.2716	11.0605	7.45855	12.8548	11.2692	14.109
Gm37634	2.55618	6.69998	2.24297	8.6666	4.55263	2.3893	0.199264	3.52385
Cenpl	3.77191	4.49263	4.00293	5.61845	3.16641	3.54514	3.27499	3.37844
Klhl20	12.462	14.2163	13.9379	15.3296	11.7547	16.6704	14.0742	15.6064
Ankrd45	1.42988	0.765183	1.34845	0.633462	0.123796	0.582132	0.277422	0.735904
Tex50	0	0	0	0	0	0	0	0
Prdx6	104.993	140.144	83.3472	129.036	212.131	88.1266	139.092	136.108
Tnfsf4	0	0	0	0.0611649	0	0	0	0
Tnfsf18	0	0	0	0	0	0	0	0
Fasl	0.367619	0.14052	0.13685	0.0581651	0.190966	0	0.534936	0.946
Suco	172.915	183.897	142.945	153.288	301.104	163.515	182.937	147.33
Gm31925	0	0	0	0	0	0	0	0
X4930558K02Rik	3.96616	4.66472	3.86146	3.28246	2.37726	2.79468	3.77354	2.48612
Pigc	23.8476	33.3669	26.7261	30.6981	33.4434	24.2275	28.3728	26.2285
Gm38304	5.14279	16.558	5.08066	13.8954	13.2548	7.50638	12.5204	9.92551
Dnm3	0.902765	2.53797	0.764272	1.48366	1.99307	1.3592	1.88042	1.14906
X2810442N19Rik	11.382	31.3836	10.9973	11.4123	14.0507	14.3924	14.2362	11.3538
Dnm3os	1.93109	5.45884	5.70078	2.01798	1.36473	2.87964	3.10407	2.83135
Eef1aknmt	9.49194	9.30577	10.0697	12.0763	8.21264	8.30735	8.7367	10.8803
Vamp4	46.9519	61.3538	50.5187	44.6961	54.209	54.7733	44.3465	63.8564
Myoc	4.46336	16.7328	8.11593	2.39021	3.96832	12.3555	5.43315	2.79779
Myocos	0	0.421342	0.273558	0	0.190868	0	0	0
Prrc2c	114.269	118.443	111.059	99.9443	94.6016	151.666	130.173	116.034
Fmo4	0	0	0.214522	0	0	0	0	0
Fmo1	0.0753044	1.16577	0.273319	0.125105	0.0880158	0.172451	0.143821	0.290673
Fmo2	0.380858	0.727902	0.567112	0.220953	0.148383	1.13523	0.13855	0.571707
Fmo6	0	0	0	0.115141	0	0	0	0
Fmo3	0.0491835	0	0	0	0	0	0	0
Gm37273	0	0	0	0	0	0	0	0
Mroh9	0.0401487	0	0	0	0	0	0	0
Prrx1	65.8497	50.5461	77.2165	34.8504	27.4601	72.6139	38.2969	69.5748
Gm20471	0	0	0	0	0.147724	0	0	0
Gorab	52.5017	33.8446	45.4021	37.45	28.3742	46.7817	33.9795	55.5176
Gm29500	0	0	0	0	0	0	0	0
Mettl11b	0.0642206	0.147287	0	0.0609663	0.150122	0	0	0
Kifap3	78.5972	64.892	66.1373	42.8815	45.5923	65.8844	49.7488	58.9182
Scyl3	31.1938	33.9178	33.5345	39.2447	32.8015	32.6562	33.3068	42.8729
BC055324	6.86671	6.79154	6.51831	4.5088	2.38545	8.98579	6.05765	7.80435
Mettl18	10.9032	13.1326	11.6508	20.2545	16.747	12.9335	12.8408	17.4601
Sele	0.121019	0	0	0.114887	0	0.105577	0	0
Sell	0.863344	4.6508	0.358759	0.228724	0.0312892	4.09871	18.1869	0.232499
Selp	0.161359	0.462588	0.120135	0.178713	0.0209552	0.175962	1.08595	0.103807
Gm16587	0	0.473094	0	0	0	0	0.150083	0
Gm16548	0	0	0	0	0	0	0.211291	0
F5	4.82386	8.9752	9.47216	10.5994	3.89566	5.45551	10.8951	3.10333
Slc19a2	18.306	11.8789	15.3673	17.5838	15.2037	13.1916	11.879	12.7316
Ccdc181	37.4876	30.5123	34.2976	32.9322	24.8022	43.1175	36.2985	37.4351
Blzf1	29.1139	34.5844	36.4631	39.2092	38.9762	39.7575	30.6084	37.2021
Nme7	8.32131	11.4415	11.6163	7.32442	5.52397	12.4222	8.79493	13.4613
Atp1b1	9.62996	17.9779	20.7347	29.364	84.6715	7.15782	11.3084	12.7374
Gm32391	0.479514	0.412404	0.535511	0.682823	0.467047	0.156873	0.348879	0.257071
Gm26685	0	0	0.065516	0.167077	0	0	0	0
Gm37754	0	0	0	0	0	0	0	0
Gm37853	0	0	0	0	0	0	0	0
Gm37184	0	0	0	0	0	0	0	0
Gm36945	0	0	0	0	0	0	0	0
Dpt	0.275359	0.236821	1.99885	1.11097	0.48276	1.80168	0.225385	0.885732
Gm32569	0.432611	1.15754	0.483131	0.273793	0.337091	0.377411	0.629508	0.371082
Gm20743	0	0	0	0	0	0.0744687	0	0
Xcl1	0	0	0	0	0	0	0	0
X1700029M03Rik	0	0	0	0	0	0	0	0
X4930568G15Rik	0	0	0	0	0	0	0	0.084575
Tbx19	0	0	0.249133	0	0.0579419	0	0	0
Sft2d2	101.904	124.088	110.945	108.2	108.272	97.7803	99.8554	118.315
Tiprl	27.4527	25.3636	28.6485	26.3292	27.5077	29.6818	20.234	30.4117
Gm38190	18.1451	19.2048	18.8704	9.83308	7.79865	20.6093	14.6818	22.8328
Gpr161	7.41535	7.58463	5.083	10.5027	7.18603	4.57303	6.437	7.08448
Dcaf6	32.6443	44.743	37.9832	27.9209	32.8644	39.3338	34.9006	43.357
Gm37864	8.64528	13.0561	7.02564	6.77826	3.81931	9.1415	6.65508	12.3153
Mpc2	10.3586	12.3418	11.7307	13.3315	12.8186	11.3983	9.45308	13.8478
Adcy10	0.271609	0.0778655	0.0606655	0.0128923	0.201056	0.0355428	0.177853	0.174734
Gm38325	0.172374	0	0	0	0	0	0	0
Mpzl1	15.8462	22.4266	22.7743	22.184	15.6817	17.7616	17.4763	17.4637
Rcsd1	0.796586	2.64637	0.536383	0.289143	0.136919	2.08483	7.2489	0.301451
Gm37073	0	0	0	0	0	0	0	0
Creg1	105.063	124.109	81.6444	89.7701	159.346	73.5099	109.781	96.9084
Gm36972	0	0	0	0	0	0	0	0
Gm16565	0.489737	1.55999	1.03309	0.309947	0.508805	1.28174	0.296931	1.12022
Cd247	0.0222705	0.383074	0	0	0.0173532	0.0582865	0.072915	0.0286546
Gm37469	0	0	0.14892	0	0	0	0.873177	0.51472
Pou2f1	36.64	47.8873	33.4282	38.1232	38.5569	43.5305	34.9224	44.3187
Gm26665	0	0	0	0	0	0.370213	0	0.182003
Gm37923	6.63427	0	1.64645	0	0	0.964624	1.60896	0
Dusp27	7.15185	10.8229	7.29962	4.6747	8.61032	11.5452	10.6841	7.91974
Gpa33	0.60595	1.09192	1.0634	0.575245	0.809412	0.962865	2.07839	0.445515
Mael	0	0	0	0	0	0	0	0
Ildr2	0.143837	0.494825	0.0160634	0.0136548	0.0224155	0.07529	0	0.0370137
X5330438I03Rik	0	0	0	0.0396013	0	0	0	0
Gm15853	1.13163	3.51453	1.84301	2.37238	5.21712	1.60426	2.67585	3.15471
Tada1	22.5809	17.2517	20.9289	17.9004	11.565	23.1634	17.6162	23.9639
Pogk	65.8272	89.2571	75.8096	85.4925	83.4265	73.6181	73.1783	84.9202
Gm4846	0	0	0	0	0	0	0	0
Gm4847	0	0	0	0	0	0	0	0
Fmo9	0	0	0	0	0	0	0	0
Gm16701	0	0	0	0	0.09901	0	0	0
Gm16701.1	3.28247	5.77163	2.60679	5.6783	8.41201	4.67727	5.49291	4.8804
Fam78b	1.21963	3.9806	0.398141	0.64126	0.584824	1.42414	0.982928	1.4244
Uck2	43.5057	34.6709	49.3867	70.0656	47.2024	38.485	25.7905	40.6064
Gm37982	0	0	0	0	0	0	0	0
Gm2453	1.44379	0.165564	2.09611	2.05594	2.25001	1.70041	0.630274	0.5573
Tmco1	50.5709	43.6219	56.8381	49.782	47.15	44.7266	43.5	48.8807
Aldh9a1	148.183	154.116	142.999	135.412	153.05	136.161	145.333	174.863
Mgst3	78.8673	113.763	202.493	123.963	94.8357	96.4105	137.668	92.5666
Lrrc52	0	0.119067	0	0.0985702	0.323623	0.271749	0	0
Rxrg	0.0516672	0.236993	0.346205	0.196196	0.120778	0	0.112774	0.0664781
Lmx1a	270.419	335.184	264.648	234.72	208.723	392.514	265.183	307.469
Gm20711	0	0	0	0	0	0	0	0
Pbx1	66.1294	80.3053	67.4279	52.516	65.569	73.1201	58.8478	60.4227
Gm37839	0	0	0	0	0	0	0	0
Nuf2	1.10426	1.5453	0.731566	0.657409	0.102086	1.05316	1.81791	0.361221
Rgs5	0.417702	8.56196	1.28282	1.04091	1.01711	5.12443	0.0854738	1.0077
Rgs4	0.268159	1.14216	0.427821	0.872814	0.08955	0.300783	0.501696	0.0985798
Ccdc190	0	0	0.0764353	0	0	0.0895643	0	0
Gm15852	0	0	0.724256	0	0.202132	0.169732	0	0
Hsd17b7	33.5298	35.4632	36.9	45.4725	53.1588	32.8927	30.7816	39.641
X3110045C21Rik	0.533542	0.994219	0.931012	1.01301	0.649588	0.916379	0.436711	0.901013
Ddr2	988.651	653.891	820.7	590.474	642.156	914.526	907.782	789.726
Uap1	50.4781	55.747	53.9936	63.0883	78.8957	57.034	51.5696	54.8594
Gm37748	0.520525	1.07442	1.16262	0.988296	2.75804	1.49855	0.113615	2.14316
Gm37502	0	0.382285	0	0	0.519524	1.30875	0	0.428933
Uhmk1	143.424	112.557	101.208	97.0057	96.2309	99.4976	76.9997	107.009
X4930500M09Rik	0.303723	0.522431	0.423989	0.504581	0.236661	0	0.165734	0.683878
Sh2d1b2	0	0	0	0	0	0	0	0
Sh2d1b1	0	0.106992	0	0.0442868	0	0	0	0
Gm7694	11.164	12.9443	8.55425	7.50712	12.5652	6.77707	11.4731	12.0101
Nos1ap	4.15845	5.23797	4.84519	3.23279	4.23532	4.71334	4.5562	5.20305
Spata46	0	0	0	0	0	0	0	0
Olfml2b	101.769	93.0887	110.87	75.8264	57.9353	81.4408	91.4391	65.6685
Atf6	40.4727	42.6517	41.3511	41.1069	35.3933	35.4991	31.4157	33.4978
Gm9929	0.806767	1.36337	1.09066	1.37053	0.760978	1.50026	0.556084	1.74827
Dusp12	19.7295	15.3806	20.8255	22.6728	15.8452	21.1187	16.621	20.7646
Gm26620	3.19578	2.66523	3.0823	4.68866	1.92421	1.33064	5.23158	1.86904
Fcrlb	0.0924296	0.63595	0	0	0	0	0	0
Fcrla	0	0.155981	0.379768	0	0	0.177999	0	0
Fcgr2b	0.102487	1.15174	0.206019	0	0	0.295052	1.76722	0
Gm38204	0	0	0	0	0	0	0	0
Gm10522	0	0	0	0	0	0	0	0
Fcgr4	0.472451	0.433418	0	0	0.0736268	0.12365	9.17786	0
Fcgr3	0.820366	3.68455	0.687126	0.389398	0.106538	2.50491	18.9507	0.175922
Cfap126	1.73939	2.37818	5.15512	3.366	3.96174	5.16514	5.18377	4.56207
Sdhc	45.0618	47.1511	52.2815	53.3862	50.2212	54.9539	54.1997	61.1271
Mpz	1.51793	0.96703	1.00456	1.54775	0.657096	0.88283	0.79762	0.289342
Pcp4l1	175.724	148.779	383.665	436.589	176.096	258.808	204.179	202.664
Nr1i3	0.295758	0.55498	0.510458	0.280771	0.230455	0.175923	0.469493	0.345945
Tomm40l	11.6022	8.66651	11.2277	8.2936	5.27659	9.64793	7.4913	10.4377
Apoa2	0	0	0	0	0	0	0	0
Fcer1g	4.75262	21.4884	4.09445	1.03127	1.05807	7.64084	52.016	1.223
Ndufs2	110.829	112.852	112.827	122.554	130.377	112.466	106.506	101.668
Adamts4	0.641512	1.72592	0.385768	0.562158	0.653672	0.74262	0.269275	0.507942
B4galt3	22.304	17.2916	16.428	14.7269	10.4479	15.8712	16.5039	17.9499
Ppox	40.8388	38.4834	40.8828	26.4949	16.9552	45.429	36.625	43.5175
Usp21	18.1951	13.9671	17.3374	15.8988	10.288	12.8686	14.137	15.543
Ufc1	48.1599	49.5064	55.3846	64.0072	63.2585	55.2194	59.8176	63.8833
Gm20045	13.1937	11.0544	9.5774	9.35346	5.91961	11.1946	9.54514	15.7437
Dedd	30.0496	27.9571	29.1717	26.816	27.7221	35.7457	30.9163	35.7455
Nit1	22.1622	21.6337	18.7307	15.8993	17.5313	19.2399	19.6698	18.5147
Pfdn2	31.9829	28.5958	30.7227	33.5612	47.6938	59.492	43.3298	40.7568
Klhdc9	12.4164	10.3948	14.2917	9.76244	9.31876	7.77519	11.1398	11.7612
Nectin4	0.126727	0.326973	0.318433	0	0.148118	0	0.138304	0
Arhgap30	0.732164	2.77224	0.339408	0.144258	0.0430568	1.78968	10.2972	0.213293
Usf1	40.6455	34.5326	35.8979	37.9835	32.6267	33.2637	34.6652	40.0525
Tstd1	4.24345	4.86608	2.29306	2.33908	0.85329	1.07477	3.73475	5.10762
F11r	0.311963	1.32874	0.447935	0.169231	0.659794	0.291597	0.680923	0.745438
B930036N10Rik	0.40185	0.768021	0.299185	0.794764	0.365309	0.306753	0.182733	0.646304
Alyref2	4.54676	2.34093	6.94301	5.72578	3.10902	7.28559	4.65831	8.23793
Itln1	0.104014	0	0	0	0	0	0.113516	0
Cd244a	0.0486791	0.586128	0.244637	0.0231062	0.0189654	0.318508	0.87658	0
Ly9	0.0358874	0.699603	0.280548	0	0	0.187849	0.195829	0
Slamf7	0.0518592	0	0	0.0246156	0	0.169657	0	0
Gm37787	0	0	0	0	0	0	0	0
A630035G10Rik	0	0	0	0	0	0	0	0
Cd48	0.399259	2.17475	0.222942	0.0947567	0.233327	0.914324	2.28759	0
Slamf1	0	0.0221074	0	0	0.030044	0	0.0420797	0
Cd84	0.587054	3.60483	0.380677	0.0539329	0	1.95772	5.91082	0.0487315
Gm10521	0	1.58617	0	0	0	0.301679	1.45925	0
Gm37065	0	0	0	0	0	0	0	0
Slamf6	0	0.0879481	0.134595	0	0	0.200726	0.0717437	0.0281943
Vangl2	0.424462	1.26553	0.0379224	0.225654	0.079378	0.266617	0.222354	0.349528
Nhlh1	0	0	0.0537901	0	0.0750611	0	0	0
Ncstn	83.1504	95.3852	78.7898	83.8687	72.3052	66.107	80.4498	74.2565
Copa	161.848	148.437	149.101	121.068	113.635	165.041	137.806	159.471
Gm37756	0	0	0	0	0	0	0	0
Pex19	95.0993	106.663	107.004	97.2203	90.73	104.011	105.416	121.72
Dcaf8	92.9639	93.9019	98.7719	68.6866	71.911	98.3738	91.0616	104.914
Pea15a	356.623	301.231	416.222	378.004	253.163	400.308	293.092	346.967
Casq1	0.790792	5.23168	3.19289	2.02117	2.79654	1.83086	1.59329	3.60031
Gm17224	1.66152	4.35499	6.09679	1.80265	3.69901	8.38644	1.29521	3.054
Atp1a4	0.744378	7.31126	4.19267	3.01097	1.96702	2.66817	1.30687	4.03925
Gm37950	0	0.373883	1.45647	0.309521	0	0.426661	1.06748	0
Igsf8	34.0547	39.7819	45.5769	42.7815	36.1251	19.9452	34.2858	18.5277
Atp1a2	20.7074	53.66	58.9627	32.6247	27.1198	25.7517	22.8015	23.953
Kcnj9	0.110709	0.158691	0.154546	0.0525493	0	0.0362184	0.0604111	0
Gm36937	2.21314	2.53787	1.54474	0	1.0778	1.81008	0.905743	0.711889
Kcnj10	0	1.30883	0.0245125	0	0	0	0	0
Pigm	34.4853	38.6625	32.9856	37.8834	39.5046	30.6949	33.7606	43.8452
Slamf9	0.723105	0.932856	0.403774	0.257424	0	0	0.197291	0.348896
Igsf9	0.0897457	0.164662	0.0400904	0	0.0419579	0	0.0391776	0.138566
Tagln2	166.163	149.493	213.577	271.599	192.857	178.951	175.93	186.878
Cfap45	2.03439	1.26167	1.85466	1.47804	1.22934	2.17323	2.83193	1.92311
X4933439K11Rik	15.7383	18.7842	10.7161	8.88062	13.6085	14.238	17.3951	11.8813
Vsig8	16.2956	13.689	7.47691	7.79486	7.72678	5.78569	12.5454	10.7272
Slamf8	0	0	0	0	0	0	0	0
Fcrl6	0	0	0	0	0	0.0579927	0	0
Dusp23	10.0162	8.87985	7.61394	5.034	5.24683	6.49856	8.45103	10.0717
Crp	0.172299	0.118548	0	0.130855	0	0	0	0
Apcs	0	0	0	0	0	0	0	0
Or10j5	0	0	0.147813	0	0	0	0	0
Or10j27	0	0	0	0	0	0	0	0
Or10j7	0	0	0	0	0	0	0	0
Or10j3	0	0	0	0	0	0	0	0
Or10j3b	0	0	0	0	0	0	0	0
Fcer1a	0.118918	0.409098	0	0	0	0	1.29781	0
Or10j2	0	0	0.0302048	0	0	0	0	0
Mptx2	0	0	0	0	0	0	0	0
Ackr1	0	1.35609	0.0943337	0	0	2.9845	1.10623	0
Cadm3	0.0818706	0.187767	0.29258	0.0155444	0.0127587	0.149991	0.12509	0.10534
Aim2	0	0.505345	0.302859	0.032181	0.158484	0.04436	1.10987	0
Ifi206	0	0.0445623	0	0.0368912	0	0	0	0
Ifi214	0	0	0	0	0	0	0	0
Ifi213	0.0173508	0	0.0775081	0	0.0270396	0.0454107	0	0.156272
Ifi209	0	0.422054	0.0373665	0	0	0.0437847	0.0730315	0
Ifi208	0.0225713	0.103532	0.0252071	0	0.0175875	0	0	0
Ifi207	0.693628	2.30667	1.16194	0.592631	0.378333	1.04383	0.794841	0.0892462
Ifi204	7.69868	7.7582	13.4735	10.0295	4.31084	5.23351	2.50968	3.38762
Mndal	1.05757	2.31181	2.65742	2.98058	2.34343	1.68668	0.468888	0.97803
Ifi211	5.7179	8.69167	10.7665	11.2981	7.61561	8.43951	3.41036	2.65194
Ifi203	0.743296	2.21207	1.3242	0.403218	0.386118	0.694771	0.791884	0.455414
Ifi202b	70.1448	73.5401	149.175	140.152	62.5584	50.6089	48.6945	49.9402
Ifi205	0.0568253	0.228071	0.50769	0.566431	0.177113	0	0.0310082	0.14623
Or10aa1	0.160075	0	0.0357537	0.0607854	0	0.0418949	0	0.0411924
Or10aa3	0	0	0.146193	0	0	0	0	0.101059
Or6n2	0.0289321	0.0663546	0	0	0	0	0	0
Or6n1	0	0	0	0	0	0	0	0
Or6k14	0	0	0	0	0	0	0	0
Or6k6	0	0	0	0	0	0	0	0
Or6k4	0	0	0	0	0	0	0	0
Or6k2	0	0	0	0	0	0	0	0
Spta1	0.489855	5.71561	0.656472	0.0930065	0.00954239	5.84936	5.76036	0.945414
Or10z1	0	0	0	0	0	0	0	0
Mptx1	0	0	0	0	0	0	0	0
Or10x1	0.0390394	0	0	0	0	0	0	0
Or10x4	0	0	0	0	0	0	0	0
Or6p1	0	0	0	0	0	0.0343138	0	0
Or6y1	0	0	0	0	0	0	0	0
Fmn2	0.119276	0.0170972	0	0	0.162645	0.0390212	0.032543	0.0959172
Grem2	1.07747	0.3634	0.81399	0.0300843	0.148158	0.497638	0.691702	0.163098
Rgs7	0.611243	0.429602	0.770703	0.580269	0.169003	0.619257	0.408856	0.380545
Gm36307	0	0.28561	0	0	0	0	0	0
Fh1	35.7928	40.7638	37.9017	37.1345	30.0708	35.5753	32.3803	37.3197
Kmo	0	0.201662	0.364734	0.0238497	0.0195756	0.328756	0.548354	0.0323243
Opn3	0.868539	0.924837	1.87065	1.35458	0.0966809	0.487102	0.406235	1.03769
Chml	8.37138	11.3948	10.6981	10.4347	9.17461	10.7767	6.6664	12.1941
Wdr64	0	0	0	0	0	0.0388553	0	0
Exo1	0.267741	0.387822	0.220321	0.267551	0.0658812	0.479449	0.199926	0.32636
Becn2	0	0	0	0	0	0	0	0
Pld5	0	0	0	0	0.00916141	0	0	0
Rbm8a2	0.0886993	0.101714	0.0990575	0.505228	0.276458	0.58036	0.484011	0.342377
Gm38101	0	0	0	0	0	0	0	0
Gm36536	0	0	0	0	0.192858	0	0	0
Cep170	35.1456	38.1535	40.1751	36.1112	33.3032	47.2307	34.9978	45.0596
Gm36992	0	0	0	0	0	0	0	0
Sdccag8	32.9969	30.6531	37.2996	17.3815	10.8175	40.4717	25.7537	29.8078
Gm15423	0	0	0	0	0	0	0	0
Akt3	153.978	138.856	132.151	110.555	138.803	144.878	116.933	140.333
Gm26801	7.81921	6.6109	9.91637	8.17786	6.60907	9.45181	5.56848	8.78175
Zbtb18	62.1048	60.6633	59.9858	69.5121	64.6333	62.4457	55.0117	68.1404
Gm29856	0.28302	0	0	0.716475	0.14702	0.123453	0	0.121383
Gm37306	0	0.551879	0.322479	0	0.225001	0.125957	0.210091	0.371533
Gm37280	0	0	0	0	0	0	0	0
X2310043L19Rik	0.338601	0.194142	0	0	0	0	0	0.108916
X1700016C15Rik	0	0	0	0	0	0	0	0.397657
Adss	130.702	125.13	161.644	185.969	150.479	167.884	129.093	155.868
Catspere1	0.241851	0.0396196	0.270094	0.0655987	0.107686	0.226062	0.226238	0.133363
Catspere2	3.92591	5.74386	4.30877	1.73497	0.914205	4.66504	2.73324	2.58371
Desi2	13.7267	14.2396	18.4564	18.5807	15.5641	15.9104	11.5432	18.3454
X4930527J03Rik	0	0	0	0	0	0.522911	0	0
B230369F24Rik	4.93856	4.29795	3.57015	3.01391	2.33636	4.01028	3.68136	4.87914
Cox20	38.7087	43.9259	41.8781	46.0615	39.7969	49.4231	41.5114	46.8649
Hnrnpu	118.209	124.02	124.129	116.901	126.24	156.349	130.504	150.62
Efcab2	10.6071	8.72099	9.89811	10.2868	7.46308	10.6255	8.76788	12.1027
Kif26b	0.492614	0.592676	0.514066	0.375655	0.0943882	0.147949	0.590496	0.363671
Gm16564	0.157714	0	0	0	0.0307227	0	0.0430303	0
Smyd3	15.5328	17.0709	14.4748	8.55053	10.0994	14.6951	12.0721	19.0543
Tfb2m	20.6123	23.5882	23.3976	25.7154	28.1647	22.487	20.3243	26.1398
Cnst	48.415	51.2174	46.5135	42.1718	49.1657	52.0136	51.9021	58.0533
Sccpdh	17.295	18.177	19.2446	20.5307	13.941	20.1473	13.2399	19.0017
Kif28	0	0.114944	0.0373139	0	0.0520694	0	0	0
Ahctf1	32.2216	35.941	34.6604	36.082	32.3688	38.0966	33.3743	37.4679
Gm10518	0	0	0.203749	0.0865993	0.0710802	0	0	0
Cdc42bpa	113.055	100.796	102.086	95.0189	92.7116	117.319	88.9353	113.266
Coq8a	49.2387	95.1599	65.5558	42.4226	97.6992	44.247	74.8791	67.9405
Gm37336	0.659331	0.126012	0.490885	0.31296	0.428126	0.719002	1.07934	1.55528
Psen2	35.6149	42.3485	35.1234	38.0754	40.1111	33.9863	44.1305	39.444
Gm31728	1.15734	1.38748	2.05623	1.29845	0.819817	2.13406	2.98542	2.30133
Itpkb	196.174	248.8	240.49	236.799	228.417	211.738	245.302	223.906
Stum	2.75176	6.38485	1.77917	1.49712	2.8589	2.12688	3.00314	3.18859
Gm37267	0	0	0	0	0	0	0	0
Parp1	68.701	56.8234	56.7916	36.6967	30.2427	56.7464	48.2065	61.0166
Lin9	3.73536	4.71555	3.84224	4.29262	4.71057	5.63847	3.32564	6.13415
Mixl1	0.10347	0	0	0	0	0.0677003	0.0564609	0
Acbd3	63.2433	52.4903	64.3537	59.0747	54.926	70.0703	57.7688	67.0034
Gm37768	0	0	0	0	0	0.525269	0	0
Gm38293	2.57139	2.49504	1.54629	1.68999	0.462377	1.55304	3.23803	5.09001
H3f3a	113.633	145.726	158.336	165.623	152.595	134.34	130.039	165.556
H3f3aos	19.533	17.2129	17.6341	8.62389	8.71893	20.7141	19.3176	20.7179
Sde2	47.0479	48.658	45.4397	51.675	57.6539	44.6987	42.3528	51.6919
Lefty2	0	0.104246	0	0	0	0	0	0
Pycr2	42.3283	39.8894	45.3446	46.7346	37.0777	41.8976	36.6933	42.8985
Lefty1	20.05	13.5474	20.205	16.5987	11.6252	9.9826	13.3352	16.5903
Tmem63a	192.419	215.35	197.067	208.928	195.759	212.766	224.644	199.986
X2210411M09Rik	1.10743	0.846615	0	0.350438	0	0	0	0.237481
Ephx1	450.009	497.892	484.617	513.582	649.461	458.188	495.236	546.902
X9130409I23Rik	0.312644	0.143407	0.0698308	0.11872	0.292335	0	0.204723	0.0804532
Gm37406	0	0	0	0	0	0	0	0
Nvl	43.229	43.0538	43.0103	34.0136	30.9279	49.9374	37.1625	47.4811
Cnih4	84.0765	87.3832	73.3641	73.0257	86.8285	71.1042	61.1143	81.1333
Wdr26	214.988	291.788	236.659	259.496	310.016	263.907	229.32	284.769
A430110L20Rik	16.5292	21.4998	22.2041	10.6703	8.75811	22.1246	18.8123	23.8803
Cnih3	0.345124	0.643116	0.192714	0.778135	0.436997	0.395177	0.329571	0.222029
Ccdc121rt1	1.50062	1.57117	1.23868	1.6104	1.3218	2.21985	1.13927	1.67895
Dnah14	20.2435	14.1223	25.2013	15.6382	5.28957	30.4774	16.5696	24.5707
Lbr	54.9651	80.3525	62.0519	82.2808	108.189	58.8793	91.6796	70.8816
Gm5533	0	0.101335	0	0	0	0.11564	0.0964418	0
Enah	36.8786	46.5466	50.1377	45.7816	39.9353	43.1192	35.6528	49.6852
Srp9	12.8082	16.6279	14.8302	16.2462	14.9202	16.845	12.529	19.2081
Vmn1r1	0	0	0	0.0598331	0	0	0	0
Degs1	164.118	186.78	187.069	225.027	227.102	152.907	158.815	159.654
X1700047M11Rik	7.33805	14.479	8.37811	6.30461	6.64417	10.7828	10.4243	10.7075
Fbxo28	37.0009	42.9418	44.3125	44.7866	45.9594	40.6513	35.169	44.8223
Trp53bp2	31.6712	36.5031	31.8297	36.2377	37.8023	34.5902	38.1411	36.3259
Capn2	163.776	141.048	172.081	159.366	131.36	160.689	137.237	159.198
Gm37885	0.239153	0.274243	0	0.0567586	0.0465871	0.391195	0.1305	0.230781
Capn8	0.22036	0.397089	0.597655	0.239079	0	0.494338	0.755827	0
Gm37218	0	0	0	0	0	0	0	0
Ccdc185	0	0.0662255	0	0.164476	0	0	0	0
Susd4	61.0625	77.6416	84.1337	63.8381	56.5447	65.1731	71.7101	61.3096
Tlr5	60.4258	50.9137	68.0184	43.8856	41.1694	51.1	62.4277	46.7425
Disp1	541.601	482.032	539.467	437.895	449.065	512.142	621.251	551.989
Brox	99.7999	94.2331	102.248	94.0006	90.648	98.0185	74.1193	106.067
Aida	49.586	54.5916	54.1746	58.3672	60.517	54.2245	42.957	56.1096
Mia3	82.335	87.7261	77.865	84.7864	93.7279	87.5743	83.3089	80.7321
Taf1a	31.9101	21.4644	26.3521	29.1589	15.516	26.7092	25.5891	33.3071
Gm37986	3.40855	2.48735	0.692109	5.295	1.4487	0	5.41081	0.398695
Hhipl2	4.63391	5.55985	7.95425	5.21374	3.91165	5.10944	5.24454	5.96226
A430073I11Rik	1.0365	0.148574	0.434079	0.245995	1.11051	0.508639	0.424196	1.00022
Gm33973	0	0	0	0	0	0	0	0
Gm34068	0	0	0	0	0	0	0	0
Gm38108	0	0	0	0	0	0.389234	0	0
Dusp10	12.8355	9.52922	11.0667	14.4443	15.5645	12.5081	8.21749	13.7039
X1700056E22Rik	3.35886	2.67479	2.50073	2.21434	3.12613	2.56399	1.2219	2.16085
Gm37223	0	0	0	0	0	0	0	0
Gm37712	0	0	0	0	0	0	0.200187	0
X1700112H15Rik	0	0	0.340717	0	0	0.19962	0	0
Gm37800	0	0.273554	0	0	0	0	0.260344	0
X4930488B22Rik	0	0	0	0	0	0	0	0
Hlx	2.03183	7.1691	3.78184	4.59961	3.207	3.68149	11.7126	3.21756
Gm34342	0	2.43749	0.791277	2.35421	0.276046	0	0	0.455821
Mtarc1	391.125	372.166	328.456	273.588	317.652	321.949	324.899	321.649
Mtarc2	39.8702	43.113	38.1282	37.289	37.5258	38.6563	42.6137	42.0622
C130074G19Rik	45.3212	38.1599	41.4866	51.3771	69.1661	52.1434	55.9054	65.2057
Mark1	325.579	175.678	233.404	180.043	185.503	223.152	196.096	216.045
Gm38251	0	0	0	0.0437537	0	0	0	0
Gm34732	0	0.611655	0	0	0.415619	0	0.582118	0
X4930433J02Rik	0	0	0	0	0	0.560261	0	0
Gm37662	0	0	0	0	0	0.23284	0	0.228936
Rab3gap2	81.4604	68.3491	71.8901	68.3506	59.9634	80.1831	77.401	78.4992
Gm34882	0	0	0	0	0	0	0	0
Iars2	73.0778	65.7721	64.3675	64.7337	60.481	72.9415	66.5172	64.1908
X2010103J01Rik	0	0	0	0	0	0	0	0
Bpnt1	89.9867	82.0216	86.9427	78.7879	71.2396	71.798	72.8978	92.9566
X4930532G15Rik	1.71723	3.93839	1.91777	1.44908	0.941603	4.16143	4.09526	2.94598
Eprs	38.5437	42.7632	40.4016	34.0201	34.3909	48.242	41.7785	44.1179
X9630028B13Rik	0	0	0	0	0	0	0	0
Gm2061	0	0	0	0	0	0	0	0
Slc30a10	0.0729439	0.292764	0.18329	0.173119	0.0568379	0.334091	0.238822	0.234635
Gm38093	0	0	0	0	0	0	0	0
Lyplal1	41.8914	43.2083	47.6233	33.8426	32.3488	43.1073	34.145	43.0618
Gm37134	0	0	0	0	0.294507	0.7419	0	0
A730004F24Rik	0.0678945	0.934279	0.682408	0.128908	0	0.0888469	0	0.349428
Tgfb2	218.997	199.099	240.886	357.978	258.806	231.871	195.635	219.65
Gm29491	13.1345	11.8342	10.4774	10.2423	5.48273	14.1186	8.70301	12.0712
Rrp15	10.8823	12.227	12.4805	14.3311	9.56444	17.6929	15.5953	13.9075
A430105J06Rik	10.8906	11.3144	12.994	4.50663	3.48142	17.7839	13.714	15.4497
X1700023G09Rik	0	0	0	0	0	0	0	0
Gm37912	0	0	0.0430881	0	0	0	0	0
D1Pas1	0	0	0.0412637	0	0	0	0	0
Spata17	1.07515	0.569031	1.2007	1.05992	0.0644427	1.35283	0.451294	1.17052
Gm15509	0.219574	0.0629479	0.122608	0.0521118	0	0.502836	0	0.211887
X1700007P06Rik	0	0	0	0	0	0	0	0
Gpatch2	24.6348	28.1432	32.3585	21.1285	16.6802	37.8358	22.115	32.4319
Gm38155	0	0	0	0	0	0	0	0
Gm37896	0.0425223	0	0	0	0	0	0	0
Esrrg	0.0573516	0	0.0426994	0.0544454	0.0595846	0.0250168	0	0.122987
Gm55759	0	0	0	0	0	0	0	0
X9330162B11Rik	0	0	0	0	0	0	0	0
Gm38064	0	0	0	0	0	0	0	0
Ush2a	0.0274055	0.02357	0	0	0	0	0.00747727	0
Kctd3	23.3885	23.6058	26.2828	24.6842	21.9556	28.0461	22.0675	25.9416
Kcnk2	44.2738	52.6147	56.4155	35.2835	30.7752	44.1752	41.4793	39.542
X2900042K21Rik	5.08887	3.12619	3.65345	2.07043	1.27454	4.75665	2.97522	6.54763
A430027H14Rik	8.33266	11.2251	11.3837	6.91201	13.4899	4.76394	8.91728	8.4313
Cenpf	2.44542	2.23104	2.49911	1.50386	0.329563	3.54223	2.58489	1.14775
Ptpn14	32.1186	35.908	29.4465	37.8744	42.3664	35.778	34.145	37.455
Gm26574	0	0	0.12381	0.052623	0.0431926	0.145077	0	0.0713219
Gm37422	0.226392	1.00959	0.561843	0.3582	1.21523	0.296257	0.466694	0.323654
Smyd2	47.6553	54.4974	49.3667	52.7045	44.2125	63.9052	49.2915	58.8994
Prox1	0	0.0648836	0.0947835	0.0268571	0.0220442	0.055532	0	0
Gm28172	0	0	0	0	0	0	0	0
Prox1os	0	0	0	0	0	0	0	0
Gm29678	0	0	0	0	0	0	0	0
Gm30725	0	0	0	0	0	0	0	0
Gm30932	0	0	0	0	0	0	0	0
Rps6kc1	20.3952	20.873	21.9333	17.0369	12.8351	22.3845	19.5991	23.5454
Angel2	63.8125	57.7032	52.1668	55.1472	59.4211	56.2382	50.1636	58.3442
Vash2	0.137552	0.41011	0.553013	0.287279	0.38585	0.252001	0.120094	0.389361
Gm31373	0	0	0	0	0	0	0	0
Flvcr1	8.34449	14.0378	13.8504	16.6267	8.89564	15.9594	11.1083	15.1019
A230020J21Rik	0	0.247442	0	0	0	0	0	0
Spata45	0	0	0	0	0	0	0	0
Tatdn3	23.0032	28.8698	21.0749	16.5399	11.02	27.3706	18.596	26.9116
Nsl1	1.72324	2.28405	1.59956	2.10332	1.48226	2.31361	1.63642	1.64132
Gm38188	0	0	0	0	0	0	0	0
Batf3	0	0.170436	0.33197	0	0.0579056	0	0	0
Gm38161	0	0.236273	0	0	0	0	0.449727	0
Garin4	0.106249	0.609191	0.355968	0.756484	12.7495	0.0695186	0	0
Atf3	31.5157	74.2385	15.3213	58.1636	858.295	18.6019	10.5229	31.2631
D730003I15Rik	4.57774	5.48448	6.9436	4.41063	1.86335	5.72221	3.87744	5.80208
Gm37168	0.214999	0.147928	0.240107	0.0408209	0.268044	0.337618	0	0
Nenf	128.916	113.167	131.289	160.192	131.609	137.304	122.015	104.132
Pacc1	46.5524	42.1732	48.9202	40.6319	31.0447	36.8554	39.9636	37.1212
Ppp2r5a	231.887	235.61	261.822	203.53	172.418	256.874	231.499	257.335
Gm32200	1.04498	1.36949	0.88915	0.566872	0.581606	1.10699	0.380146	1.40856
Gm37432	6.26462	0.399101	1.16603	0	1.89832	0.455438	1.51931	0
Dtl	3.22043	3.93121	3.72219	3.13942	2.40818	4.18027	4.48775	3.92082
Ints7	30.1929	25.5489	31.437	19.0881	15.4652	32.02	25.837	29.1464
Lpgat1	74.3113	77.6143	66.67	79.5322	72.3155	75.8563	66.2073	80.4234
Gm38037	0	0	0.408063	0.346877	0.170829	0.765047	0.159509	0.564163
Nek2	2.89078	2.68209	2.84683	2.37007	0.593841	2.75119	3.2409	1.52159
X1700034H15Rik	1.77076	1.53967	1.99927	1.71797	1.07653	2.49546	1.76263	2.25332
Slc30a1	21.9073	24.8103	22.3426	36.2017	38.1258	22.2117	27.5146	22.6546
Rd3	0.268051	0.128076	0.224515	0.233262	0	0.55539	0.0731346	0.172445
Gm26670	1.96194	1.18627	3.02764	2.03184	0.416931	3.31428	2.06331	4.63562
Traf5	41.1361	34.9048	55.5492	36.0099	16.4293	59.3761	31.2453	56.3524
Gm26879	0	0	0	0.383217	0	0	0	0
Rcor3	31.9656	34.2681	35.6693	30.321	27.467	34.4652	26.7942	36.5776
Gm10516	12.6427	17.9147	15.6403	17.7808	15.2578	21.0563	11.1496	16.8145
Kcnh1	0	0.129949	0.0361585	0	0	0	0.0530028	0
Hhat	6.35552	7.34755	8.67659	8.66849	5.62937	9.30129	6.38405	8.06057
X1700065J18Rik	0	0	0	0.573363	0	0.790354	0	0
Sertad4	138.069	83.6002	145.621	129.522	64.9009	112.545	90.7995	129.537
Gm15867	13.6813	15.1907	21.0995	33.5008	15.2292	18.7559	18.4861	9.91922
Syt14	1.79034	4.69917	2.38819	3.20095	2.71257	3.26696	3.43016	2.16278
Gm31406	0	0	0.197524	0	0	0	0	0
Utp25	15.61	18.235	16.9034	14.3689	8.78146	18.9477	16.0807	22.9003
Irf6	0.184676	0.0385043	0.168744	0	0.0130818	0.0219698	0.0183224	0.0432028
A130010J15Rik	15.8222	14.1873	12.4923	16.9395	9.64028	12.2748	11.9137	14.1845
Traf3ip3	0.164947	0.993037	0.0460524	0	0	0.80944	2.2727	0.0265289
Gm15872	0.535558	0.491312	0	1.32189	0	0.840999	0.116896	0.964712
X4930570N18Rik	1.07241	0	0	0	0	0	1.95062	0
Lamb3	101.287	84.9245	55.1243	93.411	49.5244	68.4448	79.2956	62.6089
Hsd11b1	0.195426	0.704317	0.18707	0.15902	0.0870151	0.840274	6.88586	0
G0s2	8.44792	8.59372	10.1953	10.7362	4.4592	7.48885	12.9373	5.08416
Gm37650	0	0	0	0	0	0	0	0
Camk1g	0	0	0	0	0	0.0562901	0	0
Mir205hg	0	0	0	0	0	0	0	0
X4930503O07Rik	0	0	0	0	0	0	0	0
Plxna2	80.6101	45.6365	47.9097	23.8531	28.6354	70.3997	45.9365	34.8986
Cd34	0.406995	1.34413	0.79996	0.417281	0.0761114	0.745632	0.568543	0.293251
Gm16897	4.23856	3.05828	2.28699	2.17013	3.41402	2.9291	3.63824	4.22805
A330023F24Rik	80.7567	73.4247	76.9772	31.2075	25.8215	93.2223	72.0144	73.938
Gm32250	0	0	0	0	0	0	0	0
Gm37027	0.363491	0	0.405938	0.172536	0.566464	3.09182	0.793392	1.16922
Cd46	4.51117	10.2209	6.46744	4.77159	4.26921	8.27283	5.58766	8.73663
Cr1l	35.183	47.3282	41.7122	37.548	37.7264	45.0501	37.1455	42.3618
Cr2	0	0	0.130179	0	0	0	0	0
Fam171a1	2.77863	4.50376	3.8789	3.2212	1.10337	2.97183	1.63287	1.47819
Nmt2	50.2886	50.1112	59.5374	55.1987	39.199	54.674	39.0579	58.5553
Rpp38	16.1732	11.8853	15.8996	21.3005	16.4184	14.9045	9.69545	25.9385
Acbd7	0.444493	0	0	1.26591	0	0.581665	0	1.14382
Olah	0	0.615459	0.0749231	1.40116	0.104551	0.351169	0	0.0863201
Gm37525	0	0	0	0	0.0322101	0	0	0
Meig1	1.29234	4.07539	7.33654	5.82754	4.44754	4.65068	1.29286	4.15699
Dclre1c	9.46533	11.0441	13.7006	8.07865	5.29083	15.3037	8.31405	14.9324
Suv39h2	1.23793	1.51215	1.95352	3.16793	1.86628	2.46515	1.14543	2.14681
Gm13184	0.379168	1.08701	1.48206	3.23959	0.886345	4.21753	0.413806	1.70751
Hspa14	20.0676	27.5072	29.6309	25.6879	25.8484	28.2894	25.1572	33.0091
Gm45902	18.0463	24.2946	21.9831	18.013	21.9328	26.2235	20.9165	26.9781
Cdnf	21.9353	24.0602	24.5395	12.1321	16.8245	15.3757	18.8183	17.5721
Fam107b	25.2218	33.7325	34.1986	48.9025	45.3084	33.4358	47.2727	29.5594
Gm13185	0	0	0	0	0	0	0	0
Gm13180	0	0	0.602449	0	0	0.705929	0	0
Gm13191	0	0	0	0	0	0	0	0
Frmd4a	8.4959	10.7051	10.8039	5.99143	4.17691	11.7464	7.51696	8.95327
Gm10862	5.52658	9.83122	11.2757	3.96852	1.46304	13.8615	5.0262	10.6662
Gm38085	4.96114	12.0893	11.8168	3.60589	2.11407	14.9624	2.74947	11.0211
X1700080N15Rik	0	0	0	0	0	0.10601	0	0
Gm13189	8.47712	28.0828	33.1347	7.15338	2.93572	40.675	14.9052	21.2084
Gm37814	6.35086	11.4283	12.9847	3.83385	1.37038	15.7265	4.65623	13.0742
Gm37107	4.18541	8.37251	13.5032	2.25155	1.34075	13.9969	2.74065	8.19746
Gm38348	5.06464	6.76575	9.03807	3.07315	1.09847	11.2054	4.21671	8.7334
Gm13187	0	0.702871	0.256692	0.654611	0.0597	0.300783	0	0.591479
Gm36988	2.46428	3.278	4.84361	1.26328	0.652857	4.38567	1.61364	2.21948
Gm13175	0	0.876137	0	0	0	0	0	0
Gm13179	0	0.278309	1.08416	0	0	0	0	0
Prpf18	35.358	36.6504	38.3889	43.6023	41.0827	39.221	38.1978	46.0689
Bend7	0.396165	0.973486	0.821653	0.886497	0.463038	0.481392	0.216178	0.546138
Sephs1	33.7711	31.468	35.7016	32.7824	25.222	29.095	26.7131	28.8906
Phyh	132.974	151.478	154.734	117.427	93.55	147.428	140.127	158.266
Ucma	4.83311	13.0859	13.9436	5.99015	3.45213	3.33799	6.44676	4.31844
Mcm10	1.11089	2.42392	1.36123	1.91877	2.57277	2.82665	1.93642	1.46903
Optn	48.5091	57.3311	54.8802	56.1077	45.018	65.4654	65.0195	62.8622
X4930551O13Rik	0	0	0.373349	0.317368	0	0	0	0
Ccdc3	2.57806	2.90536	4.86472	3.29136	0.865874	1.97766	0.873177	3.94618
Camk1d	24.0971	29.4835	24.1629	23.4221	19.7352	24.1311	21.3282	24.5899
Cdc123	55.7585	60.6388	53.5054	47.9228	46.4913	65.566	52.9231	70.5075
Nudt5	20.0606	13.9368	19.1736	12.2153	7.35923	15.4011	12.0253	17.7569
Gm13199	2.03272	8.06877	2.44472	2.67191	4.87353	3.88773	2.21841	3.01779
Sec61a2	80.2619	79.0603	88.6202	69.3441	58.3533	97.0143	70.3415	91.2126
Gm13267	0	0	0	0	0	0	0	0
Dhtkd1	16.8097	26.0668	16.8891	11.1545	24.3418	13.5122	24.5422	19.41
Upf2	51.6432	57.1821	48.7396	48.1207	56.1542	66.2753	55.4145	67.7583
Proser2	32.9617	30.1275	21.9535	34.0719	37.9745	26.3577	24.0406	29.9716
Gm10857	0.679626	0.146127	0.142311	0.120973	0.46337	0	0.185428	0.437223
Echdc3	30.2777	46.733	28.9759	28.8693	32.8227	39.6793	44.7656	45.611
A230108P19Rik	2.23118	1.41537	1.27237	0.721061	0.739803	1.61517	2.27957	1.77132
Gm13383	0	0	0	0	0	0.132626	0	0
X1700014B07Rik	0.580341	0	0.81014	1.51507	0.904404	2.08845	1.58339	0.7467
Usp6nl	77.549	97.2192	93.1176	105.536	117.858	94.6203	84.2957	96.1789
Gm13388	0	0	0	0	0	0	0	0
Gm13391	0	0.105992	0.30967	0	1.22436	0.846675	0	0.118925
Celf2	6.66668	7.98137	5.35092	4.10461	5.30543	9.15603	7.34574	5.56904
Gm13389	0.928636	0	0.622248	0	0.144719	0	0.405387	0.238967
Gm10855	0.420353	0.910502	1.304	0	0	0.977911	0.560698	0.540851
Gm10115	0.773157	1.10825	1.07931	0.275242	0.225917	0.758817	0.105473	0.124349
Gm28641	0	0	0	0	0	0	0	0
Gm13211	0	0	0	0	0	0	0	0
X1700061F12Rik	0	0	0	0	0	0	0	0
Gm13219	0	0	0	0	0	0	0	0
Dreg1	0.447848	0	0	0	0.348963	0	0	0
Gata3	13.306	5.3712	8.06295	7.53371	3.32428	8.23762	9.37711	12.0533
Gm13256	0.22823	0	0	0	0	0	0.498159	0
X4930412O13Rik	0	0	0	0	0	0	0	0
X9230102O04Rik	0	0	0	0	0	0	0	0
Gm13262	0	0	0	0	0	0	0	0
Taf3	16.1608	20.1296	21.4294	20.9849	18.744	22.485	21.4078	26.0515
Atp5c1	110.469	110.772	132.678	125.361	114.479	142.037	141.265	122.288
Kin	30.627	33.2052	31.3274	29.8019	25.3833	31.7896	32.5892	31.3461
Itih2	24.2371	35.84	29.3465	22.7371	21.2847	20.801	26.5685	14.6942
Itih5	65.4841	86.6518	110.125	78.3811	45.2778	54.4549	56.3991	53.1938
Gm13261	0	0	0	0	0	0	0	0
Sfmbt2	0	0.26837	0.01452	0.0123429	0	0.102084	0.0141894	0
Gm13264	0	0	0	0	0	0	0	0
Prkcq	0.402247	0.230634	0.280763	0.381864	0.339551	0.76764	0.749947	0.733202
Gm38171	0	0	0.831834	0	0	0	2.16772	1.27783
X8030442B05Rik	1.72	0.657456	1.15251	0.761991	2.4124	1.20042	0.375424	0.147536
Gm13293	39.4408	20.5954	28.0349	20.925	21.3099	30.3131	22.6078	25.0124
Gm13291	3.98619	2.90887	2.83289	3.61218	0.847102	4.97923	2.37291	5.82825
Pfkfb3	279.472	264.897	239.345	221.725	233.225	262.422	226.136	299.604
Gm10851	0	0.0807676	0	0	0	0.0921688	0	0
Rbm17	69.9248	68.4145	72.6897	68.4895	81.9012	103.256	89.7224	85.1438
Gm17490	0	0	0	0	0	0	0	0
Il2ra	0.0207809	0.26213	0	0.197278	0.226695	0.108776	0.385548	0.240641
Il15ra	52.4796	34.9569	53.5998	33.9822	18.8445	53.899	29.1904	49.2171
Fbh1	66.2889	60.2642	59.6749	41.2557	44.7642	63.3667	55.8347	56.811
Ankrd16	46.5026	54.1296	49.3163	38.5566	29.2438	52.6767	45.527	56.9984
Itga8	0.708728	1.55155	2.57235	1.97257	1.9956	0.252939	0.351578	0.43522
E030013I19Rik	0	0	0	0.179356	0.0490715	0	0	0
Mindy3	14.4437	18.1631	18.2362	19.422	15.1628	17.2972	13.0262	21.2286
Gm37565	0	0	0	0	0	0	0	0
Pter	12.3952	15.1441	14.4938	11.8152	14.0629	15.3911	11.3144	14.7417
C1ql3	0.421348	0.536857	0.470552	0.266664	0.109438	0.490113	0.204373	0.843315
Rsu1	35.6588	37.9492	38.4547	26.0128	19.939	39.2645	35.8241	42.8592
Gm13270	2.41941	3.46187	3.32363	2.15453	1.01768	2.3255	2.36003	4.24244
Cubn	26.0324	10.0601	16.5862	7.78514	4.50148	17.9169	14.2486	12.8417
Trdmt1	15.2566	18.6308	16.0014	18.8609	12.1532	19.9648	13.5432	18.8735
Vim	9351.37	4980.68	9023.63	6917.36	3993.48	7216.5	7163.62	6867.32
St8sia6	0.89815	1.40284	2.07524	0.543924	0.060331	0.648453	0.692898	0.418411
Gm37126	0	0	0	0	0	0	0	0
Hacd1	7.6206	7.45365	12.8284	8.93666	3.1873	8.50582	6.72679	10.454
Stamos	2.20012	0.921844	1.55928	1.36565	0.626392	2.10395	1.1082	2.01423
Stam	29.3798	29.9094	33.8222	32.244	30.4465	30.9276	23.8779	35.908
Tmem236	0.032435	0.223165	0.7969	0.184748	0.202187	0.509334	0.17699	0.834655
Mrc1	0.521587	3.26829	0.852942	0.353683	0.11612	0.414405	0.833523	0.215712
Slc39a12	0.31669	0.136184	0.132627	0.225482	0.092537	0.466224	0.0432026	0.25467
Gm13266	0	0	0	0	0	0.186889	0	0
Cacnb2	0.00897185	0.0823062	0.0100196	0	0	0	0.107706	0.0230874
Gm10848	0	0	0	0	0	0	0	0
Gm13269	0	0	0	0	0	0	0	0
Nsun6	21.5501	24.4131	22.9812	20.3906	18.1958	25.4704	17.1022	27.3616
Arl5b	17.3558	18.9106	14.7562	21.2086	19.3499	15.2207	13.203	20.8081
Malrd1	0.0176135	0	0	0.0167209	0	0	0.0192225	0
Plxdc2	40.7102	41.7468	40.313	30.7329	30.0175	28.6152	35.163	27.6078
Gm13322	0	0	0	0	0	0	0	0
Nebl	25.3952	51.3019	25.8814	26.815	47.3576	29.2871	32.816	30.2594
Gm13324	0	0	0	0	0	0	0	0
H2al2a	0	0	0	0	0	0	0	0
A930004D18Rik	12.1209	9.26627	10.4368	8.80514	5.3109	9.74676	8.85714	6.91626
Gm13330	0	0	0.341595	0	0	0	0	0
Skida1	2.21606	1.7678	1.42573	1.66929	1.29507	2.26952	1.86645	2.38642
X1810059C17Rik	0.974782	1.39726	1.90508	0.925386	1.13933	0.956701	0.797872	1.25421
Mllt10	69.9581	81.0524	78.6438	64.6965	73.6578	93.5981	70.2971	83.6788
Dnajc1	17.7648	22.4856	20.4422	16.0329	13.3899	24.0601	17.1976	20.4719
Commd3	69.0176	62.4394	70.8201	72.0964	54.8899	60.6554	55.255	68.2236
Bmi1	115.066	129.484	118.631	134.127	156.305	115.208	96.3425	139.828
Spag6	5.94798	6.90096	5.11869	3.5208	3.27153	5.40269	5.19307	5.53718
Gm3363	0.857512	1.475	0.957651	0.407029	0.133635	0.448857	1.59094	1.76532
Carlr	0	0	0	0	0	0	0	0
Pip4k2a	10.8542	17.1046	14.447	7.51753	6.51609	12.5512	13.7083	10.8915
X4930426L09Rik	1.86434	2.36293	2.30121	1.63014	1.29978	1.34824	1.76693	2.20939
Armc3	0	0	0	0.199056	0	0	0.0915345	0
X4930447M23Rik	0	0.0284357	0.0553861	0	0	0	0	0
Msrb2	2.93036	2.47083	1.05877	0.981837	0	1.91734	3.104	1.6634
Gm33940	0	0	0	0	0	0	0	0
Gm13344	0	0	0	0	0	0	0	0
Ptf1aos	0	0	0	0	0	0	0	0
Ptf1a	0.0787	0	0	0	0	0	0	0
X1810010K12Rik	0	0	0	0	0	0	0	0
X4921504E06Rik	0	0.0593516	0.289008	0.0491346	0.0403294	0	0	0.199782
Gm13348	0	0	0.384171	0	0	0	0	0
Otud1	61.4771	69.9208	51.7613	83.7036	106.288	49.2456	43.311	65.9436
Gm13346	0.0979744	0	0.109416	0	0.127236	0.256419	0	0
Etl4	55.5622	56.4499	50.5023	38.2902	46.5984	61.6294	50.5877	48.9836
Gm17171	1.11123	2.03885	0.992801	0	0.346349	2.32666	0	0.285955
Gm13335	0	0	0	0	0	0.278323	0	1.09462
Gm13362	0	0	0	0	0	0	0	0
Arhgap21	111.652	104.21	121.231	130.834	101.183	136.928	110.899	131.206
Gm13380	10.4134	14.9741	11.4449	11.6118	5.02303	12.5455	10.6431	10.2084
Gm13375	26.7385	25.6703	33.4323	42.5026	29.1408	34.6413	34.9009	25.4881
Gm13376	0.79473	0	0	0	0	0.346662	0	0
Enkur	35.429	27.9859	33.3682	21.1474	12.0852	40.5921	30.3682	30.6183
Thnsl1	27.5344	19.7256	22.587	25.8883	18.8016	29.4245	18.4847	29.3088
Gm13327	0	0	0	0	0	0	0	0
Gpr158	0	0	0	0	0	0	0	0
Myo3a	0	0	0.0166862	0	0	0	0	0
Gad2	0	0	0	0	0	0	0	0
X1700092C17Rik	0	0	0	0	0	0	0	0
Apbb1ip	18.9529	22.0275	22.9539	19.6641	15.4541	24.2991	25.9252	20.6168
Pdss1	6.0625	7.20833	7.48807	7.90358	5.24636	10.8582	7.53102	9.66957
Abi1	113.97	146.928	133.985	145.834	172.91	128.958	124.896	156.374
Acbd5	55.485	57.5699	54.9138	54.6559	59.1653	64.5209	49.821	67.4224
Mastl	3.57457	3.58078	2.9137	2.3988	1.32862	2.82274	3.36302	1.85027
Yme1l1	94.2591	96.1778	107.716	81.408	91.286	107.04	90.1264	106.198
Potegl	3.49406	7.94557	5.75393	5.84692	7.0141	8.98968	5.23514	8.22935
Nxph2	0	0	0	0	0	0	0.100443	0
Spopl	23.7937	36.3401	31.3426	27.2787	24.5851	37.2398	22.9686	39.2594
Hnmt	4.56202	8.46256	3.22169	5.1588	4.12976	3.95065	3.51443	7.3372
Tbpl2	0	0	0	0	0.536478	0	0	0
Il36b	0	0	0	0	0	0	0.212853	0
Il36g	1.44029	2.06452	0	0	0.112227	1.41357	17.0547	0.555947
Il36a	0	0	0	0	0	0	0	0
Il36rn	0	0	0	0	0	0	0	0
Il1f10	0	0	0	0	0	0	0	0
Gm13411	0	0	0	0	0	0	0	0
Il1rn	0.0428833	0.590107	0	0.0407103	0	0.140293	0.56161	0
Psd4	1.51043	2.78283	2.77763	1.95965	1.53786	2.95165	4.17598	1.39925
Pax8	0.0391617	0	0	0	0.0457723	0.0512471	0	0
Gm13415	0.167686	0.120181	0.140451	0.338276	1.04529	0.137146	0.0915021	0
Gm13417	0	0	0	0	0	0	0	0
Cacna1b	0.0716232	0.136887	0.0933185	0.0226646	0.0651104	0.0312421	0.117249	0
Ehmt1	47.6269	54.6822	56.6671	43.7281	35.2423	61.7123	49.3126	53.6407
Arrdc1	31.9631	39.5809	36.9102	33.0366	27.2636	37.4958	37.4631	38.9963
Zmynd19	16.5149	21.1911	21.8778	31.6535	25.7369	20.5309	18.7694	20.9193
Dph7	44.1097	42.5831	44.6093	44.1612	35.5825	54.373	42.7174	51.0077
Mrpl41	186.84	549.891	179.704	247.915	619.001	238.903	391.481	237.132
Pnpla7	129.145	129.031	78.1336	45.2406	56.0206	98.2877	112.795	90.6708
Nsmf	56.6007	53.5367	64.0496	55.6195	44.7266	51.3875	48.8879	49.3094
Entpd8	0.0437126	0.250632	0.439355	0.0414975	0.238426	0.0572024	0.0477058	0.168729
Noxa1	0	0.0841641	0	0.209027	0	0.0960448	0	0.283303
Gm13387	11.7815	5.85754	8.2808	5.94418	3.20983	10.6196	7.0133	6.3603
Nrarp	6.89464	8.27523	10.4204	6.7198	3.33083	7.21787	6.87235	4.73122
Gm38287	0.520779	0.597192	0.646216	0.714117	0.676319	0.378607	0.820954	1.04232
Tor4a	100.344	93.8347	99.6551	67.4766	75.0224	73.6767	87.1846	69.0643
Nelfb	124.8	113.847	125.781	112.173	97.999	121.999	121.105	127.695
Stpg3	1.34239	1.04956	0.545147	0.753036	1.56899	0.319392	0.33296	0.942109
Fam166a	1.16042	1.81458	0.824686	1.10162	0.986403	0.82829	0.69078	1.76454
Tubb4b	431.464	587.391	529.14	872.35	636.875	473.351	400.412	537.815
Slc34a3	0.150992	0.0577156	0	0	0.0784354	0.263451	0.109857	0
Rnf224	0.051332	0.0588639	0.0573265	0.0487309	0.119994	0.0671732	0	0.132094
[truncated: 30,130 more rows]

## Sheet: 1.3 RNA-seq Diff. Exp.
Supplementary Table 1.3 Differential expression of genes from RNA-seq on NP tissues; K3Citrate vs. Control
gene_id	symbol	Fold Change	PValue	-log10pvalue	FDR
ENSMUSG00000050578	Mmp13	-103.574	1.74162e-06	5.75905	0.0243063
ENSMUSG00000029306	Ibsp	-40.5136	0.000290993	3.53612	0.267742
ENSMUSG00000029661	Col1a2	-26.6144	3.14184e-06	5.50282	0.0243063
ENSMUSG00000001348	Acp5	-23.5126	8.3977e-05	4.07584	0.131582
ENSMUSG00000031906	Smpd3	-21.5783	0.00165314	2.78169	0.620104
ENSMUSG00000031673	Cdh11	-19.7607	5.10507e-05	4.292	0.115229
ENSMUSG00000028766	Alpl	-17.6751	0.0010347	2.98519	0.467093
ENSMUSG00000028364	Tnc	-15.9094	6.15023e-05	4.21111	0.121467
ENSMUSG00000054555	Adam12	-12.0228	9.16075e-05	4.03807	0.131582
ENSMUSG00000026365	Cfh	-11.8885	0.000680717	3.16703	0.384119
ENSMUSG00000068196	Col8a1	-10.9247	0.0055038	2.25934	1
ENSMUSG00000038156	Spon1	-10.485	0.000928439	3.03225	0.447914
ENSMUSG00000036446	Lum	-10.215	0.00277739	2.55636	0.760114
ENSMUSG00000022231	Sema5a	-8.94293	0.00179963	2.74482	0.620104
ENSMUSG00000020953	Coch	-8.72816	0.00274774	2.56103	0.760114
ENSMUSG00000026042	Col5a2	-8.15348	0.000305023	3.51567	0.267742
ENSMUSG00000022479	Vdr	-7.75912	0.00121864	2.91413	0.534847
ENSMUSG00000031740	Mmp2	-7.62411	0.000377757	3.42279	0.298428
ENSMUSG00000000753	Serpinf1	-6.94161	0.000219705	3.65816	0.216959
ENSMUSG00000039462	Col10a1	-6.66163	0.0182841	1.73793	1
ENSMUSG00000022661	Cd200	-6.54816	0.0127767	1.89358	1
ENSMUSG00000030022	Adamts9	-6.12225	0.00887702	2.05173	1
ENSMUSG00000021702	Thbs4	-5.89049	0.00672469	2.17233	1
ENSMUSG00000079355	Ackr4	-5.87127	0.00295611	2.52928	0.760114
ENSMUSG00000054675	Tmem119	-5.711	0.00384367	2.41525	0.906419
ENSMUSG00000036887	C1qa	-5.37428	0.00541011	2.26679	1
ENSMUSG00000020427	Igfbp3	-5.35821	0.0126314	1.89855	1
ENSMUSG00000001506	Col1a1	-5.03861	4.61512e-06	5.33582	0.0243063
ENSMUSG00000019768	Esr1	-5.00401	0.0319971	1.49489	1
ENSMUSG00000068748	Ptprz1	-4.91099	0.010258	1.98894	1
ENSMUSG00000015533	Itga2	-4.87061	0.0424164	1.37247	1
ENSMUSG00000027996	Sfrp2	-4.76086	0.000753953	3.12266	0.410774
ENSMUSG00000040152	Thbs1	-4.75328	0.00558204	2.25321	1
ENSMUSG00000052516	Robo2	-4.75226	0.0413366	1.38367	1
ENSMUSG00000054728	Phactr1	-4.66723	0.0351779	1.45373	1
ENSMUSG00000026826	Nr4a2	-4.6618	0.0124965	1.90321	1
ENSMUSG00000046618	Olfml2a	-4.63561	0.0319609	1.49538	1
ENSMUSG00000002289	Angptl4	-4.61464	0.000473726	3.32447	0.356423
ENSMUSG00000024501	Dpysl3	-4.47177	0.00887694	2.05174	1
ENSMUSG00000052353	Cemip	-4.3441	0.0196944	1.70566	1
ENSMUSG00000054256	Msi1	-4.16148	0.000646964	3.18912	0.380262
ENSMUSG00000036905	C1qb	-4.04028	0.0258649	1.58729	1
ENSMUSG00000036594	H2-Aa	-3.86132	0.0351202	1.45444	1
ENSMUSG00000026249	Serpine2	-3.8026	0.0252314	1.59806	1
ENSMUSG00000031980	Agt	-3.76704	0.0292381	1.53405	1
ENSMUSG00000020154	Ptprb	-3.76456	0.0214231	1.66912	1
ENSMUSG00000045092	S1pr1	-3.69352	0.016487	1.78286	1
ENSMUSG00000111794	Gm48294	-3.67229	0.00294482	2.53094	0.760114
ENSMUSG00000032332	Col12a1	-3.64858	1.8068e-05	4.74309	0.0713688
ENSMUSG00000114702	Gm40828	-3.63824	0.00377915	2.42261	0.904706
ENSMUSG00000020312	Shc2	-3.62462	0.0057367	2.24134	1
ENSMUSG00000016763	Scube1	-3.61041	0.032712	1.48529	1
ENSMUSG00000026043	Col3a1	-3.57787	0.00175945	2.75462	0.620104
ENSMUSG00000036334	Igsf10	-3.52544	0.0394801	1.40362	1
ENSMUSG00000043458	Pcdhb12	-3.41196	0.0216511	1.66452	1
ENSMUSG00000002020	Ltbp2	-3.39695	0.00191886	2.71696	0.620104
ENSMUSG00000060548	Tnfrsf19	-3.37223	0.02726	1.56447	1
ENSMUSG00000030513	Pcsk6	-3.34402	0.0416097	1.38081	1
ENSMUSG00000032717	Mdfi	-3.29591	0.0149853	1.82433	1
ENSMUSG00000029231	Pdgfra	-3.24989	0.0326243	1.48646	1
ENSMUSG00000022623	Shank3	-3.24498	0.0125297	1.90206	1
ENSMUSG00000032122	Slc37a2	-3.21175	0.00420021	2.37673	0.932393
ENSMUSG00000016995	Matn4	-3.16781	0.00416564	2.38032	0.932393
ENSMUSG00000089762	Ier5l	-3.15719	0.0094073	2.02653	1
ENSMUSG00000030074	Gxylt2	-3.12445	0.0417392	1.37946	1
ENSMUSG00000038264	Sema7a	-3.10316	0.0104828	1.97952	1
ENSMUSG00000041351	Rap1gap	-3.10215	0.00361018	2.44247	0.877552
ENSMUSG00000015829	Tnr	-3.06756	0.00968995	2.01368	1
ENSMUSG00000074622	Mafb	-3.06154	0.0182382	1.73902	1
ENSMUSG00000026840	Lamc3	-3.05446	0.0151345	1.82003	1
ENSMUSG00000022900	Ildr1	-3.03834	0.0418789	1.378	1
ENSMUSG00000026712	Mrc1	-2.96683	0.0384302	1.41533	1
ENSMUSG00000079022	Col22a1	-2.92585	0.0494226	1.30607	1
ENSMUSG00000026443	Lrrn2	-2.9111	0.00103431	2.98535	0.467093
ENSMUSG00000006930	Hap1	-2.89098	0.0159605	1.79695	1
ENSMUSG00000048368	Omd	-2.87538	0.0191598	1.71761	1
ENSMUSG00000097971	Gm26917	-2.79992	0.000177454	3.75091	0.211552
ENSMUSG00000041992	Rapgef5	-2.78633	0.0367115	1.4352	1
ENSMUSG00000020592	Sdc1	-2.77397	0.000646829	3.18921	0.380262
ENSMUSG00000042807	Hecw2	-2.76029	0.0232929	1.63278	1
ENSMUSG00000020660	Pomc	-2.76002	0.00192311	2.716	0.620104
ENSMUSG00000034891	Sncb	-2.71561	0.0357098	1.44721	1
ENSMUSG00000001300	Efnb2	-2.71089	0.0203275	1.69192	1
ENSMUSG00000044006	Cilp2	-2.70446	0.031621	1.50002	1
ENSMUSG00000072571	Tmem253	-2.68747	0.0294795	1.53048	1
ENSMUSG00000003418	St8sia6	-2.65856	0.0322828	1.49103	1
ENSMUSG00000056215	Lrguk	-2.62047	0.0269545	1.56937	1
ENSMUSG00000006369	Fbln1	-2.61341	0.0430761	1.36576	1
ENSMUSG00000031849	Comp	-2.56821	0.0200885	1.69705	1
ENSMUSG00000026525	Opn3	-2.54034	0.0448323	1.34841	1
ENSMUSG00000048347	Pcdhb18	-2.53432	0.00887647	2.05176	1
ENSMUSG00000029335	Bmp3	-2.53431	0.0414403	1.38258	1
ENSMUSG00000073125	Xlr3b	-2.52914	0.028475	1.54554	1
ENSMUSG00000026380	Tfcp2l1	-2.51459	0.0264128	1.57819	1
ENSMUSG00000049281	Scn3b	-2.51397	0.0281875	1.54994	1
ENSMUSG00000044835	Ankrd45	-2.47358	0.0404166	1.39344	1
ENSMUSG00000033854	Kcnk10	-2.46834	0.0101225	1.99471	1
ENSMUSG00000017724	Etv4	-2.45748	0.0373634	1.42755	1
ENSMUSG00000073489	Ifi204	-2.44232	0.00189453	2.7225	0.620104
ENSMUSG00000044303	Cdkn2a	-2.43592	0.0240288	1.61927	1
ENSMUSG00000020681	Ace	-2.43379	0.0196678	1.70624	1
ENSMUSG00000062184	Hs6st2	-2.42106	0.00915403	2.03839	1
ENSMUSG00000038077	Kcna6	-2.41821	0.00298273	2.52539	0.760114
ENSMUSG00000027358	Bmp2	-2.41119	0.0149964	1.82401	1
ENSMUSG00000047910	Pcdhb16	-2.41079	0.0136917	1.86354	1
ENSMUSG00000009654	Oit3	-2.40286	0.032368	1.48988	1
ENSMUSG00000043631	Ecm2	-2.36819	0.0237552	1.62424	1
ENSMUSG00000027004	Frzb	-2.35647	0.0168054	1.77455	1
ENSMUSG00000040253	Gbp7	-2.24734	0.0409293	1.38797	1
ENSMUSG00000022367	Has2	-2.24636	0.0302635	1.51908	1
ENSMUSG00000019929	Dcn	-2.23727	0.0156111	1.80657	1
ENSMUSG00000030107	Usp18	-2.20361	0.0367655	1.43456	1
ENSMUSG00000028073	Pear1	-2.20213	0.0135353	1.86853	1
ENSMUSG00000027750	Postn	-2.1925	0.0244437	1.61183	1
ENSMUSG00000030283	St8sia1	-2.16564	0.0328472	1.4835	1
ENSMUSG00000025089	Gfra1	-2.16214	0.0223475	1.65077	1
ENSMUSG00000031778	Cx3cl1	-2.13738	0.0378708	1.4217	1
ENSMUSG00000001435	Col18a1	-2.13283	2.56017e-05	4.59173	0.072818
ENSMUSG00000021745	Ptprg	-2.10904	0.0270997	1.56704	1
ENSMUSG00000044043	Pcdhb14	-2.09766	0.0328512	1.48345	1
ENSMUSG00000032334	Loxl1	-2.08731	0.0097302	2.01188	1
ENSMUSG00000024330	Col11a2	-2.08377	0.000595105	3.22541	0.380262
ENSMUSG00000034714	Ttyh2	-2.05919	0.019995	1.69908	1
ENSMUSG00000026304	Rab17	-2.05682	0.024635	1.60845	1
ENSMUSG00000062329	Cytl1	-2.05081	0.0238263	1.62294	1
ENSMUSG00000029869	Ephb6	-2.03827	0.0376993	1.42367	1
ENSMUSG00000020635	Fkbp1b	-2.03054	0.0347208	1.45941	1
ENSMUSG00000038151	Prdm1	-2.00814	0.0325284	1.48774	1
ENSMUSG00000028068	Iqgap3	-2.00455	0.0254286	1.59468	1
ENSMUSG00000014846	Tppp3	-2.00181	0.0058743	2.23104	1
ENSMUSG00000071177	Serpina1d	2.01752	0.0268774	1.57061	1
ENSMUSG00000046814	Gchfr	2.0451	0.0442934	1.35366	1
ENSMUSG00000034936	Arl4d	2.06594	0.0450417	1.34639	1
ENSMUSG00000064201	Krt2	2.07098	0.0187673	1.7266	1
ENSMUSG00000028519	Dab1	2.08113	0.0492342	1.30773	1
ENSMUSG00000030895	Hpx	2.09227	0.0311957	1.50591	1
ENSMUSG00000021477	Ctsl	2.10252	0.0223808	1.65012	1
ENSMUSG00000053414	Hunk	2.10655	0.00821733	2.08527	1
ENSMUSG00000038550	Ciart	2.12935	0.000598165	3.22318	0.380262
ENSMUSG00000086324	Gm15564	2.14051	0.0278963	1.55445	1
ENSMUSG00000031245	Hmgn5	2.16652	0.0369675	1.43218	1
ENSMUSG00000035202	Lars2	2.20967	0.00551878	2.25816	1
ENSMUSG00000064345	mt-Nd2	2.23663	0.0110572	1.95636	1
ENSMUSG00000002204	Napsa	2.29944	0.0267148	1.57325	1
ENSMUSG00000032739	Pram1	2.34216	0.0325772	1.48709	1
ENSMUSG00000027249	F2	2.3649	0.0459671	1.33755	1
ENSMUSG00000068240	Gm11808	2.37748	0.0219402	1.65876	1
ENSMUSG00000115919	Gm31583	2.54271	0.0476965	1.32151	1
ENSMUSG00000116697	Gm49694	2.55294	0.0258385	1.58773	1
ENSMUSG00000028982	Slc25a33	2.62315	0.0309133	1.50985	1
ENSMUSG00000020644	Id2	2.63419	0.0344023	1.46341	1
ENSMUSG00000056749	Nfil3	2.70574	0.0136814	1.86387	1
ENSMUSG00000031452	1700029H14Rik	2.77581	0.0336744	1.4727	1
ENSMUSG00000024678	Ms4a4d	2.81112	0.0119813	1.92149	1
ENSMUSG00000028834	Trim63	2.89608	0.0191479	1.71788	1
ENSMUSG00000118147	Gm41555	2.95975	0.0236071	1.62696	1
ENSMUSG00000047911	Npm2	2.98763	0.0179225	1.7466	1
ENSMUSG00000019232	Etnppl	3.01638	0.0339626	1.469	1
ENSMUSG00000024011	Pi16	3.03185	0.049578	1.30471	1
ENSMUSG00000016624	Phf21b	3.04378	0.0140983	1.85083	1
ENSMUSG00000050074	Spink8	3.05056	0.0320632	1.49399	1
ENSMUSG00000038526	Car14	3.14789	0.0413041	1.38401	1
ENSMUSG00000021123	Rdh12	3.14883	0.046181	1.33554	1
ENSMUSG00000036006	Ripor2	3.1635	0.0415675	1.38125	1
ENSMUSG00000021509	Slc25a48	3.18345	0.0269241	1.56986	1
ENSMUSG00000105827	Hist2h2bb	3.2007	0.00748577	2.12576	1
ENSMUSG00000049926	Olfr921	3.25926	0.0304095	1.51699	1
ENSMUSG00000105583	Gm43777	3.31764	0.0200245	1.69844	1
ENSMUSG00000024300	Myo1f	3.36148	0.0381536	1.41846	1
ENSMUSG00000020423	Btg2	3.59808	0.0355782	1.44882	1
ENSMUSG00000054385	Ceacam2	3.61428	0.0339294	1.46942	1
ENSMUSG00000030137	Tuba8	3.70667	0.00884959	2.05308	1
ENSMUSG00000034739	Mfrp	3.73605	0.0293323	1.53265	1
ENSMUSG00000031722	Hp	3.7609	0.0083891	2.07628	1		Cstdc5	29.7746
ENSMUSG00000020732	Rab37	3.877	0.0253288	1.59639	1		Ifitm6	15.1644
ENSMUSG00000039196	Orm1	3.89449	0.00471968	2.32609	1		S100a9	13.821
ENSMUSG00000043789	Vwce	3.89477	0.0104692	1.98008	1		Ifitm1	8.98272
ENSMUSG00000057228	Aadat	4.1495	0.00200939	2.69693	0.634968		S100a8	8.69624
ENSMUSG00000025877	Hk3	4.19239	0.0409259	1.388	1		Retnlg	8.48799
ENSMUSG00000022831	Hcls1	4.30411	0.0334799	1.47522	1		Cd52	7.9056
ENSMUSG00000015340	Cybb	4.45549	0.0461899	1.33545	1		Alox5ap	7.83919
ENSMUSG00000030413	Pglyrp1	4.60226	0.0138588	1.85828	1		Mmp25	7.72023
ENSMUSG00000037095	Lrg1	4.63472	0.0272542	1.56457	1		Clec5a	7.6923
ENSMUSG00000044734	Serpinb1a	4.64653	0.00689023	2.16177	1		Mapk13	7.18338
ENSMUSG00000015950	Ncf1	4.6843	0.0376006	1.42481	1		Cxcr2	7.12699
ENSMUSG00000000204	Slfn4	4.72249	0.0496863	1.30376	1		Ltb4r1	7.1135
ENSMUSG00000063767	S100a7a	4.76276	0.00637959	2.19521	1		Ltf	7.03684
ENSMUSG00000026822	Lcn2	4.96139	0.00407481	2.38989	0.932393		Ngp	7.02441
ENSMUSG00000005800	Mmp8	5.13899	0.0415983	1.38092	1		Camp	6.93278
ENSMUSG00000068587	Mgam	5.24662	0.0448696	1.34805	1		Cd177	6.82538
ENSMUSG00000033508	Asprv1	5.27235	0.00655296	2.18356	1		Mcemp1	6.30763
ENSMUSG00000052270	Fpr2	5.33836	0.0360467	1.44313	1		C5ar1	6.0455
ENSMUSG00000040693	Slco4c1	5.4584	0.0478539	1.32008	1		Csf3r	6.02245
ENSMUSG00000003283	Hck	5.59504	0.0408336	1.38898	1		Ncf4	5.95643
ENSMUSG00000026628	Atf3	5.94583	0.0105792	1.97555	1		Atf3	5.94583
ENSMUSG00000071715	Ncf4	5.95643	0.040014	1.39779	1		Hck	5.59504
ENSMUSG00000028859	Csf3r	6.02245	0.0218468	1.66061	1		Slco4c1	5.4584
ENSMUSG00000049130	C5ar1	6.0455	0.0324877	1.48828	1		Fpr2	5.33836
ENSMUSG00000013974	Mcemp1	6.30763	0.0421524	1.37518	1		Asprv1	5.27235
ENSMUSG00000052212	Cd177	6.82538	0.0183878	1.73547	1		Mgam	5.24662
ENSMUSG00000038357	Camp	6.93278	0.0233517	1.63168	1		Mmp8	5.13899
ENSMUSG00000032484	Ngp	7.02441	0.0155276	1.8089	1		Lcn2	4.96139
ENSMUSG00000032496	Ltf	7.03684	0.0158366	1.80034	1		S100a7a	4.76276
ENSMUSG00000046908	Ltb4r1	7.1135	0.00322189	2.49189	0.80803		Slfn4	4.72249
ENSMUSG00000026180	Cxcr2	7.12699	0.0101375	1.99407	1		Ncf1	4.6843
ENSMUSG00000004864	Mapk13	7.18338	0.0238303	1.62287	1		Serpinb1a	4.64653
ENSMUSG00000029915	Clec5a	7.6923	0.00775605	2.11036	1		Lrg1	4.63472
ENSMUSG00000023903	Mmp25	7.72023	0.00934607	2.02937	1		Pglyrp1	4.60226
ENSMUSG00000060063	Alox5ap	7.83919	0.0125438	1.90157	1		Cybb	4.45549
ENSMUSG00000000682	Cd52	7.9056	0.0109562	1.96034	1		Hcls1	4.30411
ENSMUSG00000022651	Retnlg	8.48799	0.0126219	1.89887	1		Hk3	4.19239
ENSMUSG00000056054	S100a8	8.69624	0.0136084	1.86619	1		Aadat	4.1495
ENSMUSG00000025491	Ifitm1	8.98272	0.0073545	2.13345	1		Vwce	3.89477
ENSMUSG00000056071	S100a9	13.821	0.00269566	2.56933	0.760114		Orm1	3.89449
ENSMUSG00000059108	Ifitm6	15.1644	0.0024744	2.60653	0.725643		Rab37	3.877
ENSMUSG00000071561	Cstdc5	29.7746	0.00412946	2.38411	0.932393		Hp	3.7609
ENSMUSG00000032911	Cspg4	-1.99519	0.000150945	3.82118	0.198744		Mfrp	3.73605
ENSMUSG00000058173	Smco4	-1.99081	0.0452975	1.34393	1
ENSMUSG00000031028	Tub	-1.97879	0.0487426	1.31209	1
ENSMUSG00000031451	Gas6	-1.97552	0.0107228	1.96969	1
ENSMUSG00000026535	Ifi202b	-1.97155	0.00060519	3.21811	0.380262
ENSMUSG00000050530	Fam171a1	-1.9658	0.0376772	1.42392	1
ENSMUSG00000031375	Bgn	-1.96483	0.00130517	2.88433	0.557342
ENSMUSG00000051022	Hs3st1	-1.95803	0.030226	1.51962	1
ENSMUSG00000034488	Edil3	-1.95153	0.00185475	2.73171	0.620104
ENSMUSG00000026785	Pkn3	-1.95034	0.0118491	1.92631	1
ENSMUSG00000066607	Insyn1	-1.95015	0.0203438	1.69157	1
ENSMUSG00000042766	Trim46	-1.92604	0.039213	1.40657	1
ENSMUSG00000074892	B3galt5	-1.92138	0.0283108	1.54805	1
ENSMUSG00000073418	C4b	-1.92115	0.000200841	3.69715	0.211552
ENSMUSG00000052430	Bmpr1b	-1.91105	0.0205533	1.68712	1
ENSMUSG00000023191	P3h3	-1.90777	0.0483861	1.31528	1
ENSMUSG00000045045	Lrfn4	-1.88805	0.00248004	2.60554	0.725643
ENSMUSG00000004098	Col5a3	-1.88793	7.46376e-05	4.12704	0.131031
ENSMUSG00000024727	Trpm6	-1.87644	0.0427016	1.36956	1
ENSMUSG00000030772	Dkk3	-1.87311	0.00424888	2.37173	0.932393
ENSMUSG00000058153	Sez6l	-1.8725	2.76524e-05	4.55827	0.072818
ENSMUSG00000026193	Fn1	-1.86447	0.000828544	3.08168	0.42229
ENSMUSG00000039304	Tnfsf10	-1.85771	0.0155712	1.80768	1
ENSMUSG00000024063	Lbh	-1.85385	0.00207568	2.68284	0.643054
ENSMUSG00000073591	Pcdhb22	-1.85275	0.00983453	2.00725	1
ENSMUSG00000035279	Ssc5d	-1.81507	0.000649814	3.18721	0.380262
ENSMUSG00000022780	Meltf	-1.80437	0.00353804	2.45124	0.873454
ENSMUSG00000038248	Sobp	-1.79995	0.0440593	1.35596	1
ENSMUSG00000045672	Col27a1	-1.78332	0.000935516	3.02895	0.447914
ENSMUSG00000027656	Ccn5	-1.7771	0.0400758	1.39712	1
ENSMUSG00000048332	Lhfp	-1.77691	0.0301334	1.52095	1
ENSMUSG00000032243	Itga11	-1.7563	0.0351525	1.45404	1
ENSMUSG00000000693	Loxl3	-1.73244	0.00019349	3.71334	0.211552
ENSMUSG00000038400	Pmepa1	-1.7281	0.00185126	2.73253	0.620104
ENSMUSG00000021613	Hapln1	-1.71156	0.000352619	3.45269	0.293231
ENSMUSG00000041372	B4galnt3	-1.70049	0.0234764	1.62937	1
ENSMUSG00000024713	Pcsk5	-1.69095	0.0189865	1.72156	1
ENSMUSG00000033207	Mamdc2	-1.68399	0.0174942	1.75711	1
ENSMUSG00000032420	Nt5e	-1.68158	0.00290546	2.53679	0.760114
ENSMUSG00000036904	Fzd8	-1.66848	0.00228785	2.64057	0.695154
ENSMUSG00000005124	Ccn4	-1.66464	0.000820169	3.0861	0.42229
ENSMUSG00000031805	Jak3	-1.64828	0.0265176	1.57647	1
ENSMUSG00000039004	Bmp6	-1.64064	0.00172246	2.76385	0.620104
ENSMUSG00000017639	Rab11fip4	-1.6355	0.0285579	1.54427	1
ENSMUSG00000005583	Mef2c	-1.6242	0.010242	1.98961	1
ENSMUSG00000051043	Gprc5c	-1.62341	0.0253322	1.59633	1
ENSMUSG00000004931	Apba3	-1.62292	0.00773718	2.11142	1
ENSMUSG00000109314	Gm44699	-1.62229	0.0248858	1.60405	1
ENSMUSG00000031486	Adgra2	-1.61798	0.00435754	2.36076	0.94314
ENSMUSG00000023885	Thbs2	-1.61535	0.00168739	2.77278	0.620104
ENSMUSG00000027966	Col11a1	-1.60612	0.00898505	2.04648	1
ENSMUSG00000033880	Lgals3bp	-1.59242	0.00174122	2.75915	0.620104
ENSMUSG00000022816	Fstl1	-1.59237	0.03584	1.44563	1
ENSMUSG00000007097	Atp1a2	-1.58822	0.0144034	1.84153	1
ENSMUSG00000020329	Polrmt	-1.58285	0.0107602	1.96818	1
ENSMUSG00000019194	Scn1b	-1.58167	0.00543136	2.26509	1
ENSMUSG00000015850	Adamtsl4	-1.57927	0.00605418	2.21794	1
ENSMUSG00000025780	Itih5	-1.57461	0.00173631	2.76037	0.620104
ENSMUSG00000023243	Kcnk5	-1.57282	0.0458766	1.33841	1
ENSMUSG00000042116	Vwa1	-1.57249	0.0234312	1.63021	1
ENSMUSG00000064080	Fbln2	-1.57083	0.0161991	1.79051	1
ENSMUSG00000017969	Ptgis	-1.56889	0.0439767	1.35678	1
ENSMUSG00000025776	Crispld1	-1.56161	0.0448945	1.34781	1
ENSMUSG00000057337	Chst3	-1.56086	0.0281443	1.55061	1
ENSMUSG00000022894	Adamts5	-1.55014	0.00836554	2.07751	1
ENSMUSG00000060807	Serpina6	-1.54128	0.0480423	1.31838	1
ENSMUSG00000013236	Ptprs	-1.53663	0.0138746	1.85778	1
ENSMUSG00000022887	Masp1	-1.53519	0.0158806	1.79913	1
ENSMUSG00000032024	Clmp	-1.52711	0.0206847	1.68435	1
ENSMUSG00000014599	Csf1	-1.52691	0.00816347	2.08813	1
ENSMUSG00000032997	Chpf	-1.51938	0.0497772	1.30297	1
ENSMUSG00000026072	Il1r1	-1.51796	0.0143311	1.84372	1
ENSMUSG00000028763	Hspg2	-1.5082	0.0168598	1.77315	1
ENSMUSG00000019261	Map1s	-1.49288	0.0119022	1.92437	1
ENSMUSG00000030588	Yif1b	-1.49251	0.0411406	1.38573	1
ENSMUSG00000036304	Zdhhc23	-1.49123	0.0327394	1.48493	1
ENSMUSG00000040390	Map3k10	-1.4878	0.0259344	1.58612	1
ENSMUSG00000035206	Sppl2b	-1.47887	0.00606799	2.21696	1
ENSMUSG00000024940	Ltbp3	-1.47652	0.00927308	2.03278	1
ENSMUSG00000040690	Col16a1	-1.46798	0.00971788	2.01243	1
ENSMUSG00000027848	Olfml3	-1.46193	0.0368167	1.43396	1
ENSMUSG00000013089	Etv5	-1.45996	0.0391097	1.40772	1
ENSMUSG00000037820	Tgm2	-1.45846	0.0388222	1.41092	1
ENSMUSG00000031750	Il34	-1.45542	0.0461923	1.33543	1
ENSMUSG00000008140	Emc10	-1.45527	0.0210373	1.67701	1
ENSMUSG00000032513	Gorasp1	-1.45455	0.0153942	1.81264	1
ENSMUSG00000004105	Angptl2	-1.44377	0.0308483	1.51077	1
ENSMUSG00000031253	Srpx2	-1.43955	0.0366661	1.43574	1
ENSMUSG00000021493	Pdlim7	-1.43757	0.0251057	1.60023	1
ENSMUSG00000021136	Smoc1	-1.43549	0.0341514	1.46659	1
ENSMUSG00000001555	Fkbp10	-1.4342	0.0120671	1.9184	1
ENSMUSG00000037640	Zfp60	-1.43347	0.0333595	1.47678	1
ENSMUSG00000042453	Reln	-1.41777	0.02641	1.57823	1
ENSMUSG00000026932	Nacc2	-1.4177	0.014057	1.85211	1
ENSMUSG00000045039	Megf8	-1.41198	0.0323684	1.48988	1
ENSMUSG00000037894	H2afz	-1.40315	0.0424484	1.37214	1
ENSMUSG00000000957	Mmp14	-1.40214	0.00760524	2.11889	1
ENSMUSG00000041736	Tspo	-1.40053	0.0368174	1.43395	1
ENSMUSG00000022952	Runx1	-1.39722	0.0484969	1.31429	1
ENSMUSG00000029547	Ints1	-1.39299	0.0334315	1.47584	1
ENSMUSG00000035403	Crb2	-1.39057	0.0278725	1.55482	1
ENSMUSG00000006800	Sulf2	-1.38603	0.0350699	1.45507	1
ENSMUSG00000070436	Serpinh1	-1.38508	0.0179593	1.74571	1
ENSMUSG00000002105	Slc39a13	-1.38505	0.0330951	1.48024	1
ENSMUSG00000043587	Pxylp1	-1.37997	0.0328044	1.48407	1
ENSMUSG00000054863	Tafa5	-1.37748	0.0319536	1.49548	1
ENSMUSG00000001870	Ltbp1	-1.37706	0.0379803	1.42044	1
ENSMUSG00000024851	Pitpnm1	-1.37371	0.0329469	1.48219	1
ENSMUSG00000008090	Fgfrl1	-1.37144	0.0206337	1.68542	1
ENSMUSG00000030084	Plxna1	-1.36612	0.0240182	1.61946	1
ENSMUSG00000034854	Mfsd12	-1.36323	0.0299385	1.52377	1
ENSMUSG00000032816	Igdcc4	-1.35949	0.0253151	1.59662	1
ENSMUSG00000013076	Amotl1	-1.354	0.022166	1.65431	1
ENSMUSG00000022098	Bmp1	-1.34175	0.0169924	1.76974	1
ENSMUSG00000029071	Dvl1	-1.34148	0.0307514	1.51214	1
ENSMUSG00000043671	Dpy19l3	-1.34063	0.037078	1.43088	1
ENSMUSG00000034471	Caskin2	-1.33888	0.0387795	1.4114	1
ENSMUSG00000023942	Slc29a1	-1.33804	0.0366048	1.43646	1
ENSMUSG00000060519	Tor3a	-1.32955	0.0383563	1.41616	1
ENSMUSG00000025572	Tmc6	-1.32687	0.0468729	1.32908	1
ENSMUSG00000040964	Arhgef10l	-1.31416	0.033007	1.48139	1
ENSMUSG00000017446	C1qtnf1	-1.3127	0.0465968	1.33164	1
ENSMUSG00000024966	Stip1	1.29937	0.046988	1.32801	1
ENSMUSG00000035851	Ythdc1	1.30984	0.0459003	1.33818	1
ENSMUSG00000027091	Zc3h15	1.31201	0.0403361	1.39431	1
ENSMUSG00000044676	Zfp612	1.3168	0.0416044	1.38086	1
ENSMUSG00000002578	Ikzf4	1.32239	0.0483125	1.31594	1
ENSMUSG00000037197	Rbm17	1.32745	0.0293098	1.53299	1
ENSMUSG00000028954	Nub1	1.32989	0.0344265	1.46311	1
ENSMUSG00000024474	Ik	1.33031	0.0286743	1.54251	1
ENSMUSG00000046862	Pramef8	1.33323	0.0450479	1.34633	1
ENSMUSG00000031278	Acsl4	1.33425	0.0477023	1.32146	1
ENSMUSG00000059005	Hnrnpa3	1.33727	0.0479277	1.31941	1
ENSMUSG00000015748	Prpf3	1.34221	0.0289979	1.53763	1
ENSMUSG00000067288	Rps28	1.34521	0.0373802	1.42736	1
ENSMUSG00000004096	Cwc15	1.3477	0.046863	1.32917	1
ENSMUSG00000028821	Syf2	1.35804	0.0330994	1.48018	1
ENSMUSG00000044224	Dnajc21	1.35837	0.0459408	1.3378	1
ENSMUSG00000071415	Rpl23	1.36641	0.0412323	1.38476	1
ENSMUSG00000044068	Zrsr1	1.36811	0.0203278	1.69191	1
ENSMUSG00000059291	Rpl11	1.36919	0.033732	1.47196	1
ENSMUSG00000041453	Rpl21	1.37627	0.0215823	1.6659	1
ENSMUSG00000005125	Ndrg1	1.37726	0.0442609	1.35398	1
ENSMUSG00000019996	Map7	1.37879	0.0294568	1.53081	1
ENSMUSG00000021876	Rnase4	1.39356	0.0348005	1.45841	1
ENSMUSG00000034868	Myl12b	1.39378	0.0167643	1.77562	1
ENSMUSG00000058135	Gstm1	1.40058	0.0203682	1.69105	1
ENSMUSG00000047459	Dynlrb1	1.40505	0.0253888	1.59536	1
ENSMUSG00000019505	Ubb	1.40718	0.0273999	1.56225	1
ENSMUSG00000058546	Rpl23a	1.40797	0.0235121	1.62871	1
ENSMUSG00000023048	Prr13	1.41513	0.0223161	1.65138	1
ENSMUSG00000025026	Add3	1.41932	0.0376085	1.42471	1
ENSMUSG00000039349	C130074G19Rik	1.42313	0.020361	1.6912	1
ENSMUSG00000067158	Col4a4	1.42585	0.0247582	1.60628	1
ENSMUSG00000020994	Pnn	1.43603	0.0151527	1.81951	1
ENSMUSG00000021684	Pde8b	1.43798	0.00996682	2.00144	1
ENSMUSG00000025260	Hsd17b10	1.44872	0.0145653	1.83668	1
ENSMUSG00000070697	Utp3	1.46312	0.0150335	1.82294	1
ENSMUSG00000024030	Abcg1	1.46826	0.0160046	1.79575	1
ENSMUSG00000046056	Sbsn	1.47445	0.0281195	1.55099	1
ENSMUSG00000047414	Flrt2	1.47698	0.0473913	1.3243	1
ENSMUSG00000000628	Hk2	1.49054	0.025545	1.59269	1
ENSMUSG00000024661	Fth1	1.50006	0.0199302	1.70049	1
ENSMUSG00000068246	Apol9b	1.50008	0.0332005	1.47886	1
ENSMUSG00000030417	Pdcd5	1.51141	0.0433924	1.36259	1
ENSMUSG00000061451	Tmem151a	1.51221	0.0497023	1.30362	1
ENSMUSG00000018189	Uchl5	1.52006	0.0148005	1.82972	1
ENSMUSG00000034485	Uaca	1.53476	0.00746216	2.12714	1
ENSMUSG00000024990	Rbp4	1.54401	0.0137148	1.86281	1
ENSMUSG00000034472	Rasd2	1.55703	0.0223212	1.65128	1
ENSMUSG00000006412	Pfdn2	1.57862	0.00840278	2.07558	1
ENSMUSG00000049971	Glt1d1	1.63299	0.00288019	2.54058	0.760114
ENSMUSG00000028488	Sh3gl2	1.66069	0.0360554	1.44303	1
ENSMUSG00000060216	Arrb2	1.68015	0.0412759	1.3843	1
ENSMUSG00000025644	Gm7628	1.70403	0.029743	1.52661	1
ENSMUSG00000003809	Gcdh	1.71491	0.0493192	1.30698	1
ENSMUSG00000018774	Cd68	1.72509	0.0106038	1.97454	1
ENSMUSG00000068874	Selenbp1	1.728	0.0385457	1.41402	1
ENSMUSG00000038690	Atp5j2	1.73108	0.015584	1.80732	1
ENSMUSG00000032105	Pdzd3	1.73232	0.0482889	1.31615	1
ENSMUSG00000001156	Mxd1	1.7526	0.0304115	1.51696	1
ENSMUSG00000019970	Sgk1	1.85331	0.0432889	1.36362	1
ENSMUSG00000003526	Prodh	1.89237	0.0405099	1.39244	1
ENSMUSG00000064341	mt-Nd1	1.90528	0.0311363	1.50673	1
ENSMUSG00000039457	Ppl	1.92094	0.0292821	1.5334	1
ENSMUSG00000032548	Slco2a1	1.94375	0.0454599	1.34237	1
ENSMUSG00000072115	Ang	1.98073	0.0299866	1.52307	1
ENSMUSG00000037405	Icam1	-1.42221	0.0500144	1.3009	1
ENSMUSG00000085501	Gm11772	2.22054	0.0500326	1.30075	1
ENSMUSG00000020447	Npc1l1	2.23039	0.0503151	1.2983	1
ENSMUSG00000049929	Lpar4	-1.63543	0.0505598	1.29619	1
ENSMUSG00000057322	Rpl38	1.36132	0.0506653	1.29529	1
ENSMUSG00000026185	Igfbp5	-1.64652	0.0506806	1.29516	1
ENSMUSG00000057531	Dtnbp1	1.3555	0.0507012	1.29498	1
ENSMUSG00000043313	Pcdhb19	-2.13706	0.0507375	1.29467	1
ENSMUSG00000010307	Tmem86a	-2.40688	0.0508764	1.29348	1
ENSMUSG00000025337	Sbds	1.2975	0.0511967	1.29076	1
ENSMUSG00000000791	Il12rb1	2.28919	0.0512629	1.2902	1
ENSMUSG00000115420	Rmrp	-1.82539	0.0514177	1.28889	1
ENSMUSG00000036264	Fstl4	-2.13806	0.0517758	1.28587	1
ENSMUSG00000032249	Anp32a	1.3037	0.0520827	1.28331	1
ENSMUSG00000097974	Gm10605	2.30025	0.0522936	1.28155	1
ENSMUSG00000029377	Ereg	-2.58934	0.0524987	1.27985	1
ENSMUSG00000029223	Uchl1	-2.03652	0.0525677	1.27928	1
ENSMUSG00000019899	Lama2	-2.44245	0.0526568	1.27855	1
ENSMUSG00000035914	Cd276	-1.767	0.0528239	1.27717	1
ENSMUSG00000024597	Slc12a2	-1.49793	0.0528401	1.27704	1
ENSMUSG00000009614	Sardh	-1.41557	0.0529012	1.27653	1
ENSMUSG00000004929	Thop1	-1.41336	0.0530488	1.27532	1
ENSMUSG00000041133	Smc1a	1.30897	0.0530905	1.27498	1
ENSMUSG00000027360	Hdc	4.00895	0.0531579	1.27443	1
ENSMUSG00000043613	Mmp3	-2.75618	0.0532392	1.27377	1
ENSMUSG00000039084	Chad	-2.81357	0.0533268	1.27305	1
ENSMUSG00000063296	Tmem117	-1.46364	0.0537134	1.26992	1
ENSMUSG00000070644	Etnk2	-1.91788	0.0538083	1.26915	1
ENSMUSG00000023043	Krt18	1.38947	0.0539084	1.26834	1
ENSMUSG00000019997	Ccn2	-2.28139	0.054245	1.26564	1
ENSMUSG00000015093	Clic3	1.98557	0.0542541	1.26557	1
ENSMUSG00000052957	Gas1	-1.44381	0.0543884	1.26449	1
ENSMUSG00000030657	Xylt1	-1.37659	0.0544013	1.26439	1
ENSMUSG00000030707	Coro1a	4.47144	0.0545493	1.26321	1
ENSMUSG00000028809	Srrm1	1.29912	0.0545697	1.26305	1
ENSMUSG00000029060	Mib2	-1.3571	0.0551927	1.25812	1
ENSMUSG00000002808	Epdr1	-1.56477	0.0553303	1.25704	1
ENSMUSG00000057346	Apol9a	1.34854	0.0555358	1.25543	1
ENSMUSG00000027466	Rbck1	-1.29732	0.0555785	1.25509	1
ENSMUSG00000004035	Gstm7	1.97902	0.0558832	1.25272	1
ENSMUSG00000048814	Lonrf2	-1.61839	0.0560351	1.25154	1
ENSMUSG00000112388	AI463170	2.35155	0.0562359	1.24999	1
ENSMUSG00000074272	Ceacam1	2.58501	0.0562932	1.24954	1
ENSMUSG00000040488	Ltbp4	-1.44968	0.0566752	1.24661	1
ENSMUSG00000024949	Sf1	1.35005	0.0567592	1.24596	1
ENSMUSG00000028339	Col15a1	-1.46775	0.056769	1.24589	1
ENSMUSG00000039787	Cercam	-1.28546	0.0568004	1.24565	1
ENSMUSG00000096967	Gm26621	1.8037	0.0569401	1.24458	1
ENSMUSG00000021998	Lcp1	4.64947	0.0569526	1.24449	1
ENSMUSG00000015092	Edf1	1.34623	0.056962	1.24441	1
ENSMUSG00000090223	Pcp4	1.72668	0.0573669	1.24134	1
ENSMUSG00000044786	Zfp36	3.90089	0.0573782	1.24125	1
ENSMUSG00000003484	Cyp4f18	5.43748	0.0574354	1.24082	1
ENSMUSG00000057359	Gm17494	1.69678	0.0574549	1.24067	1
ENSMUSG00000038843	Gcnt1	-1.31473	0.0574864	1.24044	1
ENSMUSG00000003273	Car11	-2.26557	0.0576091	1.23951	1
ENSMUSG00000046546	Fam43a	-1.94226	0.0576345	1.23932	1
ENSMUSG00000038239	Hrc	1.67089	0.0576902	1.2389	1
ENSMUSG00000034686	Prr7	-2.14866	0.0578676	1.23756	1
ENSMUSG00000023150	Ivns1abp	-1.35432	0.0579025	1.2373	1
ENSMUSG00000038009	Dnajc22	-2.54607	0.0579541	1.23692	1
ENSMUSG00000038393	Txnip	1.50311	0.0580164	1.23645	1
ENSMUSG00000041096	Tspyl2	1.2823	0.0580453	1.23623	1
ENSMUSG00000010047	Hyal2	-1.50274	0.0582358	1.23481	1
ENSMUSG00000031952	Chst5	-1.37607	0.0583722	1.23379	1
ENSMUSG00000041354	Rgl2	-1.35044	0.0586302	1.23188	1
ENSMUSG00000023800	Tiam2	-1.32868	0.0586402	1.2318	1
ENSMUSG00000032515	Csrnp1	2.31783	0.0586589	1.23167	1
ENSMUSG00000057378	Ryr3	-4.21623	0.0586934	1.23141	1
ENSMUSG00000002797	Ggct	1.58426	0.0587598	1.23092	1
ENSMUSG00000040314	Ctsg	5.64049	0.0587733	1.23082	1
ENSMUSG00000094806	Cyp2d10	-2.14056	0.0589117	1.2298	1
ENSMUSG00000029062	Cdk11b	1.287	0.0589705	1.22937	1
ENSMUSG00000020303	Stc2	-1.33715	0.0590916	1.22847	1
ENSMUSG00000040274	Cdk6	-1.36984	0.0592359	1.22742	1
ENSMUSG00000001507	Itga3	-1.714	0.059384	1.22633	1
ENSMUSG00000036181	Hist1h1c	1.31917	0.0596426	1.22444	1
ENSMUSG00000021990	Spata13	-1.283	0.0597008	1.22402	1
ENSMUSG00000079470	Utp14b	1.34137	0.0601209	1.22097	1
ENSMUSG00000109632	Gm31479	1.95348	0.0603056	1.21964	1
ENSMUSG00000026668	Ucma	-2.0446	0.0605105	1.21817	1
ENSMUSG00000097649	Gm10561	-1.94503	0.0605705	1.21774	1
ENSMUSG00000074794	Arrdc3	1.4532	0.0608117	1.21601	1
ENSMUSG00000078440	Dohh	-1.47257	0.0614326	1.2116	1
ENSMUSG00000039148	Sart1	1.35526	0.0614511	1.21147	1
ENSMUSG00000042541	Sem1	1.33594	0.0616025	1.2104	1
ENSMUSG00000001497	Pax9	-3.33016	0.0621285	1.20671	1
ENSMUSG00000061613	U2af1	1.2758	0.0621305	1.20669	1
ENSMUSG00000057191	AB124611	3.95064	0.0621735	1.2064	1
ENSMUSG00000051627	Hist1h1e	1.69435	0.0623442	1.2052	1
ENSMUSG00000044103	Il1f9	5.87626	0.062386	1.20491	1
ENSMUSG00000036862	Dchs1	-2.72245	0.0623987	1.20482	1
ENSMUSG00000039676	Capsl	-2.3342	0.0624803	1.20426	1
ENSMUSG00000063785	Utp14a	1.39979	0.0625398	1.20384	1
ENSMUSG00000022797	Tfrc	-1.28671	0.0625591	1.20371	1
ENSMUSG00000074281	Gm12522	-2.57875	0.0626988	1.20274	1
ENSMUSG00000033287	Kctd17	-1.30904	0.0628329	1.20181	1
ENSMUSG00000038319	Kcnh2	-1.41243	0.0629079	1.2013	1
ENSMUSG00000052415	Tchh	1.58374	0.0629242	1.20118	1
ENSMUSG00000020125	Elane	4.95464	0.0629435	1.20105	1
ENSMUSG00000027907	S100a11	1.33608	0.0630758	1.20014	1
ENSMUSG00000033220	Rac2	4.52089	0.0630867	1.20006	1
ENSMUSG00000045658	Pid1	-2.42835	0.0631434	1.19967	1
ENSMUSG00000079111	Kdelr2	-1.26883	0.0632346	1.19905	1
ENSMUSG00000031502	Col4a1	-2.1371	0.0632349	1.19904	1
ENSMUSG00000054405	Dnajc8	1.27805	0.0634302	1.1977	1
ENSMUSG00000029675	Eln	-3.68796	0.0635201	1.19709	1
ENSMUSG00000021448	Shc3	-2.04631	0.0640789	1.19329	1
ENSMUSG00000000605	Clcn4	-1.28762	0.0644833	1.19055	1
ENSMUSG00000068373	D430041D05Rik	-1.42395	0.0648197	1.18829	1
ENSMUSG00000107164	4933425D22Rik	1.95026	0.0648408	1.18815	1
ENSMUSG00000038305	Spats2l	1.27339	0.0649227	1.1876	1
ENSMUSG00000027435	Cd93	-2.98592	0.0649627	1.18734	1
ENSMUSG00000032845	Alpk2	-1.6325	0.0650768	1.18657	1
ENSMUSG00000062270	Morf4l1	1.34546	0.065094	1.18646	1
ENSMUSG00000074199	Krtdap	2.12001	0.0651995	1.18576	1
ENSMUSG00000021377	Dek	1.32562	0.0652803	1.18522	1
ENSMUSG00000059547	Fbxw26	1.79192	0.0653761	1.18458	1
ENSMUSG00000031639	Tlr3	-1.42382	0.0655329	1.18354	1
ENSMUSG00000034006	Pqlc1	-1.2951	0.0656239	1.18294	1
ENSMUSG00000034584	Exph5	1.31451	0.0659066	1.18107	1
ENSMUSG00000020642	Rnf144a	1.35212	0.0660855	1.17989	1
ENSMUSG00000026480	Ncf2	3.46485	0.0661741	1.17931	1
ENSMUSG00000038402	Foxf2	-2.42526	0.0663661	1.17805	1
ENSMUSG00000044707	Ccnjl	2.02057	0.066411	1.17776	1
ENSMUSG00000017493	Igfbp4	-2.75314	0.0664164	1.17772	1
ENSMUSG00000033467	Crlf2	-1.48772	0.0664306	1.17763	1
ENSMUSG00000020689	Itgb3	-2.85686	0.0666935	1.17592	1
ENSMUSG00000017929	B4galt5	-1.27337	0.066722	1.17573	1
ENSMUSG00000024862	Klc2	-1.32203	0.0669081	1.17452	1
ENSMUSG00000016239	Lonrf3	1.3345	0.0669495	1.17425	1
ENSMUSG00000061232	H2-K1	-1.2649	0.0671196	1.17315	1
ENSMUSG00000051980	Casr	-3.04918	0.067126	1.17311	1
ENSMUSG00000020773	Trim47	-1.45226	0.0672982	1.172	1
ENSMUSG00000026835	Fcnb	4.95358	0.0673291	1.1718	1
ENSMUSG00000021612	Slc6a18	2.5362	0.06759	1.17012	1
ENSMUSG00000079357	Gm11100	1.36433	0.0676291	1.16987	1
ENSMUSG00000029833	Trim24	1.30975	0.0678539	1.16843	1
ENSMUSG00000033949	Trim36	-2.1234	0.0678777	1.16827	1
ENSMUSG00000047216	Cdh19	-2.02427	0.0680818	1.16697	1
ENSMUSG00000034341	Wbp2	1.28606	0.068144	1.16657	1
ENSMUSG00000037370	Enpp1	-1.47118	0.0681984	1.16623	1
ENSMUSG00000072966	Gprasp2	-2.03195	0.0682583	1.16584	1
ENSMUSG00000001942	Siae	-1.27966	0.0684837	1.16441	1
ENSMUSG00000043333	Rhbdl2	-2.45593	0.0689639	1.16138	1
ENSMUSG00000064363	mt-Nd4	1.74564	0.0690563	1.1608	1
ENSMUSG00000111905	Gm48045	-2.14634	0.0691225	1.16038	1
ENSMUSG00000029545	Acads	-1.38274	0.0693209	1.15914	1
ENSMUSG00000038521	C1s1	-1.31439	0.0693479	1.15897	1
ENSMUSG00000035004	Igsf6	2.87332	0.0694235	1.15849	1
ENSMUSG00000020848	Doc2b	4.24821	0.0694278	1.15847	1
ENSMUSG00000020733	Slc9a3r1	1.32575	0.0694999	1.15802	1
ENSMUSG00000029123	Stk32b	-1.35569	0.0695477	1.15772	1
ENSMUSG00000099051	Gm27241	2.40488	0.0696836	1.15687	1
ENSMUSG00000037225	Fgf2	-1.32544	0.069757	1.15641	1
ENSMUSG00000030110	Ret	-2.40761	0.0698023	1.15613	1
ENSMUSG00000052911	Lamb2	-1.35088	0.0698741	1.15568	1
ENSMUSG00000025330	Padi4	4.14067	0.0699651	1.15512	1
ENSMUSG00000049687	Pheta2	-1.62925	0.0701002	1.15428	1
ENSMUSG00000002342	Tmem161a	-1.27957	0.0701438	1.15401	1
ENSMUSG00000020178	Adora2a	-2.21561	0.0702359	1.15344	1
ENSMUSG00000040055	Gjb6	2.08017	0.0702451	1.15338	1
ENSMUSG00000025616	Usp16	1.25965	0.0703514	1.15273	1
ENSMUSG00000033256	Shf	-1.53639	0.0704299	1.15224	1
ENSMUSG00000025185	Loxl4	-1.37407	0.0704913	1.15186	1
ENSMUSG00000074743	Thbd	-1.34318	0.0705153	1.15172	1
ENSMUSG00000020902	Ntn1	-1.43259	0.070572	1.15137	1
ENSMUSG00000059498	Fcgr3	4.22368	0.0706435	1.15093	1
ENSMUSG00000020090	Npffr1	2.45326	0.0707246	1.15043	1
ENSMUSG00000044674	Fzd1	-2.14315	0.0708618	1.14959	1
ENSMUSG00000042834	Nrep	-1.64506	0.070908	1.1493	1
ENSMUSG00000007603	Dus3l	-1.32067	0.071007	1.1487	1
ENSMUSG00000029163	Emilin1	-2.31451	0.0714573	1.14595	1
ENSMUSG00000026778	Prkcq	1.99468	0.0715963	1.14511	1
ENSMUSG00000064147	Rab44	4.04114	0.0717147	1.14439	1
ENSMUSG00000032359	Ctsh	-1.31797	0.0718029	1.14386	1
ENSMUSG00000038644	Pold1	-1.51342	0.0719788	1.1428	1
ENSMUSG00000058624	Gda	4.16784	0.0719833	1.14277	1
ENSMUSG00000008438	Adam21	-2.19546	0.0720718	1.14223	1
ENSMUSG00000040354	Mars	-1.30119	0.0721112	1.142	1
ENSMUSG00000033805	Ephx4	1.28964	0.0721524	1.14175	1
ENSMUSG00000037206	Islr	-1.36459	0.0721694	1.14165	1
ENSMUSG00000030786	Itgam	3.51469	0.0722088	1.14141	1
ENSMUSG00000022091	Sorbs3	1.32287	0.0723045	1.14083	1
ENSMUSG00000030630	Fah	1.45821	0.0723253	1.14071	1
ENSMUSG00000046387	Pcdhb17	-2.03425	0.0723997	1.14026	1
ENSMUSG00000042035	Igsf3	-1.28455	0.0724449	1.13999	1
ENSMUSG00000028238	Atp6v0d2	-2.84685	0.0725956	1.13909	1
ENSMUSG00000086075	Gm15728	2.28659	0.0727662	1.13807	1
ENSMUSG00000027087	Itgav	-1.30092	0.0727778	1.138	1
ENSMUSG00000068877	Selenbp2	1.74309	0.0729135	1.13719	1
ENSMUSG00000026309	Ilkap	1.25323	0.0729189	1.13716	1
ENSMUSG00000018974	Sart3	1.26947	0.0729994	1.13668	1
ENSMUSG00000021039	Snw1	1.28501	0.0730387	1.13645	1
ENSMUSG00000091387	Gcnt4	-2.22716	0.0734005	1.1343	1
ENSMUSG00000030474	Siglece	3.88211	0.0734601	1.13395	1
ENSMUSG00000014602	Kif1a	-3.17042	0.0736552	1.1328	1
ENSMUSG00000058638	Zfp110	1.30489	0.0736762	1.13267	1
ENSMUSG00000042737	Dpm3	-1.75343	0.0737799	1.13206	1
ENSMUSG00000108428	Gm45058	2.11082	0.0739181	1.13125	1
ENSMUSG00000057457	Phex	-2.02479	0.0740118	1.1307	1
ENSMUSG00000054717	Hmgb2	1.38292	0.0740938	1.13022	1
ENSMUSG00000028064	Sema4a	3.55196	0.0741447	1.12992	1
ENSMUSG00000044328	Trp53i13	-1.46978	0.0742166	1.1295	1
ENSMUSG00000028639	Ybx1	1.30114	0.0742781	1.12914	1
ENSMUSG00000072720	Myo18b	1.34293	0.0744748	1.12799	1
ENSMUSG00000027868	Tbx15	-2.67965	0.0746694	1.12686	1
ENSMUSG00000075702	Selenom	-1.37561	0.0748097	1.12604	1
ENSMUSG00000003617	Cp	-1.34094	0.0748313	1.12592	1
ENSMUSG00000067377	Tspan6	-1.38549	0.0748813	1.12563	1
ENSMUSG00000115976	Gm31462	2.2334	0.0748819	1.12562	1
ENSMUSG00000071713	Csf2rb	4.19229	0.0750592	1.1246	1
ENSMUSG00000030036	Mogs	-1.27629	0.0751759	1.12392	1
ENSMUSG00000002763	Pex6	-1.41765	0.0752113	1.12372	1
ENSMUSG00000025035	Arl3	1.321	0.0752658	1.1234	1
ENSMUSG00000070003	Ssbp4	-1.37744	0.0756073	1.12144	1
ENSMUSG00000067873	Htatsf1	1.2714	0.075645	1.12122	1
ENSMUSG00000004609	Cd33	3.99	0.0758303	1.12016	1
ENSMUSG00000002111	Spi1	4.48303	0.0759344	1.11956	1
ENSMUSG00000089714	Gm16092	-2.33957	0.0759471	1.11949	1
ENSMUSG00000100811	Gm29083	2.12377	0.0760247	1.11905	1
ENSMUSG00000038034	Igsf8	-1.4034	0.0761683	1.11823	1
ENSMUSG00000064367	mt-Nd5	1.71833	0.0762621	1.11769	1
ENSMUSG00000041598	Cdc42ep4	-1.2679	0.0763124	1.1174	1
ENSMUSG00000031714	Gab1	1.46173	0.0765939	1.11581	1
ENSMUSG00000034413	Neurl1b	-1.53559	0.0766332	1.11558	1
ENSMUSG00000021186	Fbln5	-3.04714	0.0767254	1.11506	1
ENSMUSG00000023830	Igf2r	-1.3069	0.0767532	1.1149	1
ENSMUSG00000052087	Rgs14	3.96618	0.0768458	1.11438	1
ENSMUSG00000040794	C1qtnf4	-2.16016	0.0769261	1.11393	1
ENSMUSG00000015970	Chdh	-1.63811	0.0769669	1.1137	1
ENSMUSG00000037465	Klf10	1.40127	0.0770589	1.11318	1
ENSMUSG00000061315	Naca	1.30157	0.0770605	1.11317	1
ENSMUSG00000027995	Tlr2	-1.42262	0.0771833	1.11248	1
ENSMUSG00000033703	Fcsk	-1.3936	0.0773946	1.11129	1
ENSMUSG00000024498	Tcerg1	1.25667	0.0775785	1.11026	1
ENSMUSG00000031165	Was	4.56169	0.0776389	1.10992	1
ENSMUSG00000057729	Prtn3	6.54884	0.0777974	1.10904	1
ENSMUSG00000041654	Slc39a11	-1.294	0.0780751	1.10749	1
ENSMUSG00000044952	Kctd21	-1.86827	0.078082	1.10745	1
ENSMUSG00000104713	Gbp6	1.33336	0.0781437	1.10711	1
ENSMUSG00000032965	Ift57	1.28265	0.0782303	1.10662	1
ENSMUSG00000046324	Ermp1	-1.26222	0.0784154	1.1056	1
ENSMUSG00000024268	Celf4	-1.67386	0.0784689	1.1053	1
ENSMUSG00000011658	Fuz	-1.58291	0.078531	1.10496	1
ENSMUSG00000016756	Cmah	3.98421	0.0788881	1.10299	1
ENSMUSG00000010048	Ifrd2	-1.38993	0.0789991	1.10238	1
ENSMUSG00000030031	Kbtbd8	-2.04068	0.0791154	1.10174	1
ENSMUSG00000087514	Gm16076	2.05152	0.0791266	1.10168	1
ENSMUSG00000034320	Slc26a2	-1.36117	0.0792473	1.10102	1
ENSMUSG00000032265	Tent5a	-1.42658	0.079435	1.09999	1
ENSMUSG00000055805	Fmnl1	4.06359	0.0794976	1.09965	1
ENSMUSG00000054874	Pcnx3	-1.31003	0.079506	1.0996	1
ENSMUSG00000022564	Grina	1.3347	0.0795901	1.09914	1
ENSMUSG00000001034	Mapk7	-1.3556	0.0797582	1.09822	1
ENSMUSG00000027068	Dhrs9	-1.26738	0.0799188	1.09735	1
ENSMUSG00000026227	2810459M11Rik	2.20065	0.0799665	1.09709	1
ENSMUSG00000096010	Hist4h4	-1.8153	0.0800863	1.09644	1
ENSMUSG00000028671	Gale	-1.56209	0.0801938	1.09586	1
ENSMUSG00000020409	Slu7	1.25459	0.0802509	1.09555	1
ENSMUSG00000058818	Pirb	5.41244	0.0804358	1.09455	1
ENSMUSG00000023089	Ndufa5	1.62199	0.0805271	1.09406	1
ENSMUSG00000024112	Cacna1h	-1.86649	0.0805958	1.09369	1
ENSMUSG00000117628	Gm50012	1.31459	0.0807701	1.09275	1
ENSMUSG00000063146	Clip2	-1.32214	0.0808186	1.09249	1
ENSMUSG00000025161	Slc16a3	-1.27765	0.0808683	1.09222	1
ENSMUSG00000045427	Hnrnph2	1.2459	0.08111	1.09093	1
ENSMUSG00000058794	Nfe2	3.35141	0.0811323	1.09081	1
ENSMUSG00000000078	Klf6	1.72293	0.0811455	1.09074	1
ENSMUSG00000025268	Maged2	-1.33878	0.0811582	1.09067	1
ENSMUSG00000114602	Gm49223	1.76625	0.081205	1.09042	1
ENSMUSG00000097887	Gm26542	-2.34256	0.0812755	1.09004	1
ENSMUSG00000020926	Adam11	2.3935	0.0813764	1.0895	1
ENSMUSG00000025701	Alox5	4.14166	0.0815888	1.08837	1
ENSMUSG00000058914	C1qtnf3	-1.4391	0.0817427	1.08755	1
ENSMUSG00000046761	Fam83h	-1.30843	0.0820484	1.08593	1
ENSMUSG00000018339	Gpx3	1.44877	0.082517	1.08346	1
ENSMUSG00000061353	Cxcl12	-1.838	0.0825757	1.08315	1
ENSMUSG00000113052	Gm31513	1.69404	0.0829001	1.08145	1
ENSMUSG00000020122	Egfr	-1.2897	0.0831327	1.08023	1
ENSMUSG00000027204	Fbn1	-1.85972	0.0831511	1.08013	1
ENSMUSG00000078671	Chd2	1.27387	0.0835106	1.07826	1
ENSMUSG00000115410	2810457G06Rik	-1.88777	0.083551	1.07805	1
ENSMUSG00000025579	Gaa	-1.35916	0.0836198	1.07769	1
ENSMUSG00000041754	Trem3	3.65438	0.0837535	1.077	1
ENSMUSG00000043456	Zfp536	-2.21483	0.0837895	1.07681	1
ENSMUSG00000004151	Etv1	-3.11129	0.0839712	1.07587	1
ENSMUSG00000028967	Errfi1	2.02352	0.0839958	1.07574	1
ENSMUSG00000038374	Rbm8a	1.27347	0.084033	1.07555	1
ENSMUSG00000060470	Adgrg3	3.25958	0.0842041	1.07467	1
ENSMUSG00000021277	Traf3	-1.25967	0.084327	1.07403	1
ENSMUSG00000025582	Nptx1	-1.98318	0.0843624	1.07385	1
ENSMUSG00000038143	Stox2	-3.11137	0.0843645	1.07384	1
ENSMUSG00000004508	Gab2	1.43478	0.0844706	1.07329	1
ENSMUSG00000066235	Pomgnt2	-1.34789	0.0847095	1.07207	1
ENSMUSG00000028478	Clta	1.25495	0.0847238	1.07199	1
ENSMUSG00000040254	Sema3d	-1.46304	0.0847758	1.07173	1
ENSMUSG00000021806	Nid2	-1.30283	0.0850011	1.07058	1
ENSMUSG00000063193	Cd300lb	3.20323	0.0850053	1.07055	1
ENSMUSG00000101268	2010310C07Rik	2.12764	0.0851011	1.07006	1
ENSMUSG00000108801	Gm39090	-2.02984	0.0852331	1.06939	1
ENSMUSG00000044005	Gls2	-1.83415	0.085244	1.06934	1
ENSMUSG00000070385	Ampd1	2.26568	0.0854477	1.0683	1
ENSMUSG00000017491	Rarb	-2.18072	0.0854873	1.0681	1
ENSMUSG00000055937	Krt28	-2.30291	0.0856905	1.06707	1
ENSMUSG00000046743	Fat4	-1.42485	0.0857984	1.06652	1
ENSMUSG00000023806	Rsph3b	-1.49074	0.0858998	1.06601	1
ENSMUSG00000029304	Spp1	-1.38173	0.0859742	1.06563	1
ENSMUSG00000009350	Mpo	4.14153	0.0860562	1.06522	1
ENSMUSG00000021390	Ogn	-1.57399	0.0860883	1.06506	1
ENSMUSG00000025321	Itgb8	-1.39765	0.086521	1.06288	1
ENSMUSG00000032086	Bace1	-1.25036	0.086546	1.06275	1
ENSMUSG00000029198	Grpel1	1.34807	0.0866862	1.06205	1
ENSMUSG00000036777	Anln	-1.44863	0.0869123	1.06092	1
ENSMUSG00000081683	Fzd10	-1.8518	0.0869986	1.06049	1
ENSMUSG00000026980	Ly75	2.24812	0.0871935	1.05952	1
ENSMUSG00000060969	Irx1	2.632	0.0872432	1.05927	1
ENSMUSG00000011263	Exoc3l2	-2.33813	0.0872609	1.05918	1
ENSMUSG00000115186	Gm49417	1.40312	0.0874545	1.05822	1
ENSMUSG00000020241	Col6a2	-1.37747	0.087542	1.05778	1
ENSMUSG00000020536	Llgl1	-1.24527	0.0878627	1.0562	1
ENSMUSG00000064065	Ipcef1	4.31603	0.0880274	1.05538	1
ENSMUSG00000025608	Podxl	-2.97902	0.0880405	1.05532	1
ENSMUSG00000118107	Gm34455	-2.3822	0.0880558	1.05524	1
ENSMUSG00000022247	Brix1	1.28514	0.0881859	1.0546	1
ENSMUSG00000024952	Rps6ka4	-1.34223	0.0882381	1.05434	1
ENSMUSG00000042106	Inka1	-2.2256	0.0882519	1.05428	1
ENSMUSG00000061723	Tnnt3	1.89736	0.0883772	1.05366	1
ENSMUSG00000020108	Ddit4	1.70596	0.0884251	1.05342	1
ENSMUSG00000004698	Hdac9	-2.26721	0.0885274	1.05292	1
ENSMUSG00000037139	Myom3	1.55913	0.0886646	1.05225	1
ENSMUSG00000033819	Ppp1r16a	-1.27785	0.0887609	1.05178	1
ENSMUSG00000079465	Col4a3	1.30595	0.0891979	1.04965	1
ENSMUSG00000037104	Socs5	-1.24654	0.0893259	1.04902	1
ENSMUSG00000052310	Slc39a1	-1.29003	0.0893961	1.04868	1
ENSMUSG00000066551	Hmgb1	1.24295	0.0894537	1.0484	1
ENSMUSG00000032263	Bckdhb	1.4199	0.0896554	1.04742	1
ENSMUSG00000028634	Hivep3	-1.40163	0.0897813	1.04681	1
ENSMUSG00000024810	Il33	-2.18045	0.0898861	1.04631	1
ENSMUSG00000034173	Zbed5	-1.71421	0.0900669	1.04543	1
ENSMUSG00000053950	Adnp2	-1.24885	0.0901336	1.04511	1
ENSMUSG00000027219	Slc28a2	3.90081	0.0904717	1.04349	1
ENSMUSG00000086587	Gm11837	-2.26328	0.0904809	1.04344	1
ENSMUSG00000026303	Mlph	-1.30908	0.0905907	1.04292	1
ENSMUSG00000038838	Vars2	-1.31551	0.09074	1.0422	1
ENSMUSG00000027386	Fbln7	-1.52362	0.0907515	1.04215	1
ENSMUSG00000056952	Tatdn2	1.29724	0.0911282	1.04035	1
ENSMUSG00000039899	Fgl2	-1.27841	0.091147	1.04026	1
ENSMUSG00000044337	Ackr3	1.5513	0.0912709	1.03967	1
ENSMUSG00000040747	Cd53	3.15719	0.0918802	1.03678	1
ENSMUSG00000024014	Pim1	1.54119	0.0918848	1.03676	1
ENSMUSG00000043241	Upf2	1.22927	0.0919458	1.03647	1
ENSMUSG00000032782	Cntrob	-1.47286	0.091984	1.03629	1
ENSMUSG00000112148	Lilrb4a	4.7794	0.0919847	1.03628	1
ENSMUSG00000013033	Adgrl1	-1.27082	0.0920452	1.036	1
ENSMUSG00000057719	Sh3rf2	1.33717	0.0920855	1.03581	1
ENSMUSG00000022372	Sla	3.53422	0.0922235	1.03516	1
ENSMUSG00000028019	Pdgfc	-1.27609	0.092272	1.03493	1
ENSMUSG00000089940	Gm4117	-2.86349	0.0922997	1.0348	1
ENSMUSG00000026581	Sell	4.01709	0.092339	1.03461	1
ENSMUSG00000054342	Kcnn4	-1.6677	0.092468	1.03401	1
ENSMUSG00000054200	Ffar4	1.98014	0.0924703	1.034	1
ENSMUSG00000007036	Abhd16a	-1.26149	0.0925323	1.03371	1
ENSMUSG00000029322	Plac8	3.98979	0.0926824	1.033	1
ENSMUSG00000051844	B230319C09Rik	1.5473	0.0926835	1.033	1
ENSMUSG00000030942	Thumpd1	1.24973	0.0928733	1.03211	1
ENSMUSG00000027570	Col9a3	-1.46378	0.0928813	1.03207	1
ENSMUSG00000030340	Scnn1a	1.41541	0.0931298	1.03091	1
ENSMUSG00000046245	Pilra	3.73413	0.093302	1.03011	1
ENSMUSG00000060166	Zdhhc8	-1.26288	0.0934694	1.02933	1
ENSMUSG00000096995	2810029C07Rik	1.47961	0.0936316	1.02858	1
ENSMUSG00000028958	Tmub1	-1.46421	0.0938038	1.02778	1
ENSMUSG00000090386	Mir99ahg	-2.86977	0.0938124	1.02774	1
ENSMUSG00000039007	Cpq	-1.39366	0.0938682	1.02748	1
ENSMUSG00000022790	Igsf11	-1.9585	0.0938867	1.0274	1
ENSMUSG00000028874	Fgr	2.06412	0.0939974	1.02688	1
ENSMUSG00000054302	Eapp	1.24265	0.0941982	1.02596	1
ENSMUSG00000061130	Ppm1b	1.24333	0.0943878	1.02508	1
ENSMUSG00000047798	Cd300lf	4.09711	0.0946121	1.02405	1
ENSMUSG00000113488	Gm47819	1.99022	0.0948476	1.02297	1
ENSMUSG00000029607	Ankrd61	-2.03185	0.0950906	1.02186	1
ENSMUSG00000017057	Il13ra1	-1.27876	0.0953157	1.02084	1
ENSMUSG00000026258	Snorc	-1.57828	0.0956009	1.01954	1
ENSMUSG00000034116	Vav1	3.24094	0.0957335	1.01894	1
ENSMUSG00000039542	Ncam1	-1.27727	0.095854	1.01839	1
ENSMUSG00000066357	Wdr6	-1.32468	0.0958565	1.01838	1
ENSMUSG00000061815	Rufy4	1.32885	0.0960486	1.01751	1
ENSMUSG00000015222	Map2	1.2816	0.0960619	1.01745	1
ENSMUSG00000112023	Lilr4b	3.67055	0.0961419	1.01709	1
ENSMUSG00000003410	Elavl3	1.94126	0.0962647	1.01653	1
ENSMUSG00000038886	Man2a2	-1.28394	0.0964172	1.01585	1
ENSMUSG00000036395	Glb1l2	-2.02288	0.0964528	1.01569	1
ENSMUSG00000014444	Piezo1	-1.30878	0.0965486	1.01525	1
ENSMUSG00000031400	G6pdx	1.43983	0.0967603	1.0143	1
ENSMUSG00000029860	Zyx	1.36785	0.0970866	1.01284	1
ENSMUSG00000078919	Dpm1	1.22628	0.0971757	1.01244	1
ENSMUSG00000071256	Zfp213	-1.51525	0.0973671	1.01159	1
ENSMUSG00000001420	Tmem79	-1.82828	0.0974411	1.01126	1
ENSMUSG00000075602	Ly6a	-1.40547	0.0975063	1.01097	1
ENSMUSG00000030281	Il17rc	-1.29487	0.097524	1.01089	1
ENSMUSG00000021892	Sh3bp5	1.28409	0.0975496	1.01077	1
ENSMUSG00000053536	Cstf2t	1.23706	0.0976958	1.01012	1
ENSMUSG00000084862	Gm16278	1.90892	0.0978152	1.00959	1
ENSMUSG00000052435	Cebpe	3.88111	0.0978225	1.00956	1
ENSMUSG00000035150	Eif2s3x	1.30474	0.0978502	1.00944	1
ENSMUSG00000022464	Slc38a4	1.65779	0.0978836	1.00929	1
ENSMUSG00000051373	Plpp7	-1.71668	0.0979412	1.00903	1
ENSMUSG00000009079	Ewsr1	1.25296	0.0982852	1.00751	1
ENSMUSG00000067149	Jchain	2.64898	0.0983015	1.00744	1
ENSMUSG00000089959	Gm16268	2.06255	0.0984728	1.00668	1
ENSMUSG00000045969	Ing1	1.31093	0.0985211	1.00647	1
ENSMUSG00000074796	Slc4a11	1.9955	0.0986738	1.0058	1
ENSMUSG00000008301	Phax	1.27745	0.0987495	1.00547	1
ENSMUSG00000091780	Sco2	-1.61749	0.0988576	1.00499	1
ENSMUSG00000020654	Adcy3	-1.26547	0.0989572	1.00455	1
ENSMUSG00000039577	Nphp4	-1.55621	0.099137	1.00376	1
ENSMUSG00000071637	Cebpd	2.17823	0.0991438	1.00373	1
ENSMUSG00000033981	Gria2	2.34474	0.0991477	1.00372	1
ENSMUSG00000038524	Fchsd1	-1.29751	0.0991988	1.00349	1
ENSMUSG00000070044	Fam149a	-1.51178	0.0992405	1.00331	1
ENSMUSG00000038546	Ranbp9	1.36614	0.099379	1.00271	1
ENSMUSG00000024076	Vit	-1.69109	0.0996634	1.00146	1
ENSMUSG00000025384	Faap100	-1.26536	0.0998761	1.00054	1
ENSMUSG00000039756	Dnttip2	1.26397	0.0999023	1.00042	1
ENSMUSG00000036186	Dipk1b	-1.64174	0.0999037	1.00042	1
ENSMUSG00000028051	Hcn3	-2.08168	0.0999589	1.00018	1
ENSMUSG00000063760	Rnf217	1.33107	0.0999679	1.00014	1
ENSMUSG00000025856	Pdgfa	-1.28716	0.100012	0.999947	1
ENSMUSG00000013646	Sh3bp5l	-1.23941	0.100044	0.999811	1
ENSMUSG00000086255	Gm11534	-1.89541	0.100065	0.999719	1
ENSMUSG00000028211	Trp53inp1	1.55196	0.100067	0.999709	1
ENSMUSG00000050908	Tvp23a	-1.50575	0.100243	0.998948	1
ENSMUSG00000030600	Lrfn1	-1.5786	0.100487	0.997889	1
ENSMUSG00000036622	Atp13a2	-1.395	0.100593	0.997431	1
ENSMUSG00000001761	Smo	-1.23823	0.100732	0.996833	1
ENSMUSG00000048965	Mrgpre	-1.42443	0.100857	0.996294	1
ENSMUSG00000020530	Ggnbp2	1.28354	0.101103	0.995237	1
ENSMUSG00000004054	Map3k11	-1.26653	0.101417	0.993887	1
ENSMUSG00000048070	Pirt	-2.44397	0.101747	0.99248	1
ENSMUSG00000113427	Gm46378	-1.95656	0.101849	0.992044	1
ENSMUSG00000037935	Smarce1	1.23158	0.101989	0.991446	1
ENSMUSG00000032561	Acpp	3.75141	0.102028	0.991279	1
ENSMUSG00000079523	Tmsb10	1.4181	0.102034	0.991253	1
ENSMUSG00000033327	Tnxb	-1.34417	0.102037	0.99124	1
ENSMUSG00000011267	Zfp296	-1.96062	0.102039	0.991235	1
ENSMUSG00000028626	Col9a2	-2.44521	0.102097	0.990986	1
ENSMUSG00000089942	Pira2	4.16749	0.102363	0.989856	1
ENSMUSG00000060981	Hist1h4h	-1.8144	0.102796	0.988023	1
ENSMUSG00000038342	Mlxip	1.27003	0.102883	0.987658	1
ENSMUSG00000086745	Tspan2os	-2.08476	0.102934	0.98744	1
ENSMUSG00000071470	Ccnb1ip1	-1.86778	0.103072	0.986858	1
ENSMUSG00000048489	Depp1	2.34218	0.103385	0.985542	1
ENSMUSG00000031706	Rfx1	-1.29187	0.103531	0.984931	1
ENSMUSG00000051375	Pcdh1	-1.35953	0.103627	0.984529	1
ENSMUSG00000052889	Prkcb	3.53776	0.103823	0.983706	1
ENSMUSG00000002343	Armc6	-1.40043	0.103939	0.983221	1
ENSMUSG00000068742	Cry2	1.45813	0.104094	0.982575	1
ENSMUSG00000028851	Nudc	1.24646	0.104174	0.982243	1
ENSMUSG00000020238	Ncln	-1.25607	0.104365	0.981445	1
ENSMUSG00000058454	Dhcr7	-1.36978	0.104408	0.981265	1
ENSMUSG00000069662	Marcks	-1.36744	0.104542	0.980709	1
ENSMUSG00000022996	Wnt10b	-2.0525	0.104646	0.980277	1
ENSMUSG00000026429	Ube2t	-1.85947	0.104724	0.979952	1
ENSMUSG00000040998	Npnt	1.46082	0.104767	0.979777	1
ENSMUSG00000020135	Apc2	-1.66282	0.104784	0.979704	1
ENSMUSG00000073702	Rpl31	1.27075	0.105725	0.975824	1
ENSMUSG00000025746	Il6	2.73052	0.105771	0.975634	1
ENSMUSG00000074284	Gm10658	1.72614	0.105825	0.97541	1
ENSMUSG00000061039	Olfr920	1.597	0.10591	0.975063	1
ENSMUSG00000063954	Hist2h2aa2	2.04433	0.105991	0.97473	1
ENSMUSG00000018417	Myo1b	-1.46586	0.106146	0.974095	1
ENSMUSG00000041084	Ostc	-1.4124	0.106295	0.973486	1
ENSMUSG00000042133	Ppig	1.22255	0.106358	0.973229	1
ENSMUSG00000025794	Rpl14	1.24852	0.106448	0.972864	1
ENSMUSG00000074006	Omp	-2.15291	0.106448	0.972863	1
ENSMUSG00000029576	Radil	-1.30443	0.106501	0.972647	1
ENSMUSG00000061099	Gapdhs	2.16873	0.10682	0.971347	1
ENSMUSG00000039231	Suv39h1	1.27518	0.106864	0.971168	1
ENSMUSG00000019590	Cyb561	-1.63703	0.106875	0.971122	1
ENSMUSG00000046959	Slc26a1	-1.76688	0.106984	0.97068	1
ENSMUSG00000037463	Fbxo27	-1.6458	0.107106	0.970184	1
ENSMUSG00000058145	Adamts17	-1.9502	0.107593	0.968214	1
ENSMUSG00000023224	Serping1	-2.11784	0.107602	0.968181	1
ENSMUSG00000011096	Akt1s1	-1.29127	0.107689	0.96783	1
ENSMUSG00000020321	Mdh1	1.24951	0.107708	0.967753	1
ENSMUSG00000022847	Thpo	1.25704	0.107715	0.967725	1
ENSMUSG00000078122	F630028O10Rik	3.23165	0.107728	0.967671	1
ENSMUSG00000024981	Acsl5	-1.29164	0.107771	0.967499	1
ENSMUSG00000026473	Glul	1.68045	0.107878	0.967069	1
ENSMUSG00000074151	Nlrc5	-2.89631	0.108105	0.966154	1
ENSMUSG00000029392	Rilpl1	1.24078	0.10817	0.965894	1
ENSMUSG00000021508	Cxcl14	-2.45513	0.108359	0.965134	1
ENSMUSG00000089704	Galnt2	-1.26875	0.108381	0.965045	1
ENSMUSG00000041064	Pif1	2.20615	0.108382	0.965044	1
ENSMUSG00000031847	1700030J22Rik	-1.78343	0.108578	0.964259	1
ENSMUSG00000042082	Arsb	-1.23968	0.109084	0.962238	1
ENSMUSG00000061762	Tac1	2.10059	0.109279	0.961463	1
ENSMUSG00000037813	D630003M21Rik	-1.36238	0.109388	0.961032	1
ENSMUSG00000034110	Kctd7	-1.41339	0.10939	0.961024	1
ENSMUSG00000030223	Ptpro	2.17691	0.109495	0.960604	1
ENSMUSG00000018822	Sfrp5	-1.57948	0.109575	0.960287	1
ENSMUSG00000020042	Btbd11	-1.56219	0.109898	0.959011	1
ENSMUSG00000039997	Ifi203	-1.90791	0.109921	0.958919	1
ENSMUSG00000020034	Tcp11l2	1.42328	0.110469	0.956758	1
ENSMUSG00000072774	Zfp951	1.91387	0.110592	0.956277	1
ENSMUSG00000043614	Vps37d	-1.66634	0.110688	0.955898	1
ENSMUSG00000063234	Gpr84	2.45516	0.110701	0.955848	1
ENSMUSG00000042759	Apobr	1.7826	0.110762	0.955611	1
ENSMUSG00000002781	Tmem143	-1.36141	0.111054	0.954464	1
ENSMUSG00000030161	Gabarapl1	1.42731	0.111287	0.953555	1
ENSMUSG00000079018	Ly6c1	-1.44302	0.111339	0.953351	1
ENSMUSG00000005625	Psmd4	1.24182	0.111392	0.953147	1
ENSMUSG00000031355	Arhgap6	-1.97488	0.11146	0.95288	1
ENSMUSG00000045555	Mettl24	-1.68869	0.111569	0.952456	1
ENSMUSG00000109728	Gm45359	2.00914	0.111588	0.952381	1
ENSMUSG00000049295	Zfp219	-1.25945	0.11176	0.951713	1
ENSMUSG00000051427	Ccdc157	-1.24716	0.111825	0.951462	1
ENSMUSG00000024843	Chka	1.26795	0.111932	0.951044	1
ENSMUSG00000024556	Me2	1.26231	0.111959	0.950942	1
ENSMUSG00000030589	Rasgrp4	3.70837	0.112005	0.950763	1
ENSMUSG00000043424	Eif3j2	1.92517	0.112054	0.950573	1
ENSMUSG00000079435	Rpl36a	1.25628	0.112166	0.950138	1
ENSMUSG00000030774	Pak1	-1.355	0.112181	0.950079	1
ENSMUSG00000048865	Arhgap30	3.36325	0.112541	0.94869	1
ENSMUSG00000019923	Zwint	1.28234	0.112619	0.948388	1
ENSMUSG00000030602	Pak4	-1.28396	0.112647	0.948281	1
ENSMUSG00000029499	Pxmp2	1.47877	0.112687	0.948125	1
ENSMUSG00000007039	Ddah2	-1.48978	0.113009	0.946886	1
ENSMUSG00000031790	Mmp15	-1.65839	0.113289	0.945811	1
ENSMUSG00000030432	Rpl28	1.26825	0.113667	0.944364	1
ENSMUSG00000029710	Ephb4	-1.22679	0.113723	0.944154	1
ENSMUSG00000055172	C1ra	-1.60338	0.113866	0.943606	1
ENSMUSG00000074261	Erich4	2.34754	0.113898	0.943483	1
ENSMUSG00000030041	M1ap	-2.56154	0.113916	0.943417	1
ENSMUSG00000108109	Gm44287	-1.93806	0.11395	0.943286	1
ENSMUSG00000028962	Slc4a2	-1.26868	0.114156	0.942501	1
ENSMUSG00000022324	Matn2	-1.38341	0.114213	0.942285	1
ENSMUSG00000048355	Arxes1	-2.48335	0.114471	0.941304	1
ENSMUSG00000031298	Adgrg2	-1.44233	0.114673	0.940538	1
ENSMUSG00000031221	Igbp1	1.2181	0.114812	0.940013	1
ENSMUSG00000038876	Rnf146	1.25619	0.114835	0.939926	1
ENSMUSG00000032374	Plod2	-1.25355	0.114916	0.939621	1
ENSMUSG00000056536	Pign	-1.23617	0.114961	0.939449	1
ENSMUSG00000105676	Gm43403	-2.05473	0.115073	0.939025	1
ENSMUSG00000043008	Klhl6	2.77009	0.115118	0.938857	1
ENSMUSG00000049751	Rpl36al	1.31937	0.115152	0.93873	1
ENSMUSG00000020871	Dlx4	-1.91364	0.115223	0.938459	1
ENSMUSG00000027889	Ampd2	-1.27432	0.115241	0.938394	1
ENSMUSG00000033350	Chst2	-1.81224	0.115455	0.937588	1
ENSMUSG00000027422	Rrbp1	1.29845	0.115516	0.937358	1
ENSMUSG00000020758	Itgb4	-1.59089	0.115576	0.937131	1
ENSMUSG00000037089	Slc35b2	-1.25256	0.11561	0.937005	1
ENSMUSG00000036557	Stpg4	-1.89855	0.115763	0.936432	1
ENSMUSG00000054619	Mettl7a1	1.37398	0.115816	0.936231	1
ENSMUSG00000020829	Slc46a1	-1.72952	0.115883	0.935981	1
ENSMUSG00000058297	Spock2	1.86675	0.116031	0.935426	1
ENSMUSG00000023279	Bmp15	-1.96103	0.11606	0.935318	1
ENSMUSG00000042063	Zfp386	1.24787	0.116141	0.935016	1
ENSMUSG00000091537	Tma7	1.37415	0.116225	0.9347	1
ENSMUSG00000020130	Tbc1d15	1.29437	0.116397	0.934057	1
ENSMUSG00000026202	Tuba4a	1.35364	0.116421	0.93397	1
ENSMUSG00000028029	Aimp1	1.26915	0.11649	0.933713	1
ENSMUSG00000045382	Cxcr4	2.39621	0.116553	0.933475	1
ENSMUSG00000099583	Hist1h3d	1.75023	0.116836	0.932425	1
ENSMUSG00000039108	Lsm14b	1.29284	0.117102	0.931436	1
ENSMUSG00000022199	Slc22a17	-1.95306	0.117221	0.930996	1
ENSMUSG00000029086	Prom1	2.94719	0.11723	0.930961	1
ENSMUSG00000050930	Map10	1.28141	0.117302	0.930696	1
ENSMUSG00000024736	Tmem132a	-1.73281	0.117542	0.929806	1
ENSMUSG00000034591	Slc41a2	-1.24843	0.117688	0.929266	1
ENSMUSG00000104763	9830132P13Rik	2.13995	0.117704	0.929207	1
ENSMUSG00000027454	Gins1	1.76919	0.117795	0.928872	1
ENSMUSG00000026832	Cytip	2.75062	0.117805	0.928838	1
ENSMUSG00000069268	Hist1h2bf	1.98416	0.117807	0.928829	1
ENSMUSG00000038141	Tmem181a	-1.26464	0.117905	0.928469	1
ENSMUSG00000000290	Itgb2	3.59214	0.118015	0.928062	1
ENSMUSG00000018593	Sparc	-1.25274	0.118029	0.928011	1
ENSMUSG00000107605	Gm44117	1.99328	0.118347	0.926841	1
ENSMUSG00000037905	Bri3bp	-1.31971	0.118389	0.92669	1
ENSMUSG00000038677	Scube3	-2.19435	0.11845	0.926466	1
ENSMUSG00000066896	Olfr18	2.0898	0.118516	0.926225	1
ENSMUSG00000051965	Nanos2	2.17382	0.118632	0.925799	1
ENSMUSG00000060402	Chst8	1.72477	0.118713	0.925502	1
ENSMUSG00000021537	Cetn3	1.3313	0.118716	0.92549	1
ENSMUSG00000031871	Cdh5	-2.45265	0.118881	0.924886	1
ENSMUSG00000044030	Irf2bp1	-1.26828	0.119022	0.924374	1
ENSMUSG00000030469	Zfp719	-1.31717	0.119024	0.924365	1
ENSMUSG00000053113	Socs3	3.0248	0.119063	0.924223	1
ENSMUSG00000020120	Plek	2.11661	0.119136	0.923958	1
ENSMUSG00000074847	Gm10775	1.95422	0.119475	0.922722	1
ENSMUSG00000071648	Rom1	-1.4588	0.119654	0.922073	1
ENSMUSG00000021294	Kif26a	-1.68815	0.119713	0.921858	1
ENSMUSG00000020032	Nuak1	-1.24392	0.119762	0.921682	1
ENSMUSG00000031209	Heph	-1.371	0.119839	0.921401	1
ENSMUSG00000039158	Akna	1.51177	0.119864	0.921311	1
ENSMUSG00000037993	Dhx38	1.24051	0.119972	0.920918	1
ENSMUSG00000033610	Pank1	1.59436	0.120036	0.920689	1
ENSMUSG00000016559	H3f3b	1.29581	0.120162	0.920233	1
ENSMUSG00000035021	Baz1a	1.23927	0.120178	0.920176	1
ENSMUSG00000061755	Bod1l	1.25005	0.120187	0.920142	1
ENSMUSG00000028776	Tinagl1	1.58974	0.120305	0.919715	1
ENSMUSG00000028843	Sh3bgrl3	1.34239	0.120785	0.917988	1
ENSMUSG00000038074	Fkbp14	-1.22325	0.120835	0.917808	1
ENSMUSG00000042804	Gpr153	-1.73709	0.120908	0.917545	1
ENSMUSG00000029765	Plxna4	-2.38943	0.12101	0.917177	1
ENSMUSG00000019539	Rcn3	-1.26904	0.1211	0.916855	1
ENSMUSG00000050382	Kif7	-1.41748	0.121144	0.916698	1
ENSMUSG00000086245	Gm16170	2.00027	0.121175	0.916586	1
ENSMUSG00000061894	Zscan20	-1.38996	0.121221	0.916424	1
ENSMUSG00000027217	Tspan18	-2.27425	0.121387	0.915826	1
ENSMUSG00000036693	Nop14	1.2246	0.122079	0.913361	1
ENSMUSG00000030798	Cd37	3.76826	0.122321	0.9125	1
ENSMUSG00000028836	Slc30a2	1.79699	0.122397	0.91223	1
ENSMUSG00000039220	Ppp1r10	1.24596	0.12248	0.911936	1
ENSMUSG00000055639	Dach1	4.0254	0.122695	0.911172	1
ENSMUSG00000071350	Setdb2	1.25289	0.122962	0.910227	1
ENSMUSG00000062785	Kcnc3	1.38521	0.123168	0.909501	1
ENSMUSG00000033863	Klf9	1.74392	0.123394	0.908705	1
ENSMUSG00000022876	Samsn1	4.36641	0.123515	0.908282	1
ENSMUSG00000112229	Gm48086	1.50353	0.123541	0.90819	1
ENSMUSG00000039891	Txlnb	1.27423	0.123701	0.907627	1
ENSMUSG00000038463	Olfml2b	-1.24469	0.123893	0.906954	1
ENSMUSG00000057722	Lepr	-1.27381	0.124064	0.906356	1
ENSMUSG00000099032	Tcf24	-1.621	0.124235	0.905756	1
ENSMUSG00000097497	Gm26652	1.98172	0.124252	0.905698	1
ENSMUSG00000022146	Osmr	-1.35531	0.124305	0.905512	1
ENSMUSG00000052852	Reep1	-1.22808	0.124402	0.905174	1
ENSMUSG00000036676	Tmtc3	-1.2497	0.124482	0.904895	1
ENSMUSG00000114024	Gm46336	1.68526	0.124738	0.904001	1
ENSMUSG00000040557	Mettl27	-1.33597	0.124791	0.903817	1
ENSMUSG00000030103	Bhlhe40	1.31207	0.124816	0.903728	1
ENSMUSG00000111712	Gm39363	1.78197	0.124853	0.903601	1
ENSMUSG00000029648	Flt1	1.51091	0.124868	0.903548	1
ENSMUSG00000073412	Lst1	2.55308	0.125151	0.902567	1
ENSMUSG00000043670	Diras1	-1.47394	0.125217	0.902335	1
ENSMUSG00000100075	1700018L02Rik	1.86005	0.125416	0.901648	1
ENSMUSG00000022761	Lztr1	-1.24913	0.125699	0.900669	1
ENSMUSG00000022000	Zc3h13	1.22236	0.125888	0.900016	1
ENSMUSG00000031389	Arhgap4	1.58185	0.126062	0.899417	1
ENSMUSG00000035828	Pim3	1.55079	0.126067	0.899399	1
ENSMUSG00000034807	Colgalt1	-1.2655	0.126087	0.899329	1
ENSMUSG00000049313	Sorl1	-1.31489	0.12617	0.899043	1
ENSMUSG00000050666	Vstm4	-1.52851	0.12634	0.898459	1
ENSMUSG00000050821	Fam131a	-1.30651	0.126363	0.898379	1
ENSMUSG00000037958	Nsrp1	1.32345	0.12637	0.898357	1
ENSMUSG00000038695	Josd2	-1.57091	0.126398	0.89826	1
ENSMUSG00000046434	Hnrnpa1	1.24469	0.126567	0.897679	1
ENSMUSG00000021697	Depdc1b	2.85482	0.126622	0.897491	1
ENSMUSG00000054206	Gzmm	1.32112	0.126923	0.896459	1
ENSMUSG00000044894	Uqcrq	-1.50619	0.127079	0.895927	1
ENSMUSG00000111246	4930517E14Rik	1.73917	0.127097	0.895864	1
ENSMUSG00000056032	BC018473	1.75498	0.127127	0.895763	1
ENSMUSG00000042265	Trem1	2.59883	0.127134	0.895739	1
ENSMUSG00000079685	Ulbp1	-1.50603	0.127261	0.895304	1
ENSMUSG00000042099	Kank3	-1.53929	0.127336	0.895049	1
ENSMUSG00000091575	2010016I18Rik	1.97498	0.127409	0.894799	1
ENSMUSG00000033420	Antxr1	-1.23495	0.127533	0.894379	1
ENSMUSG00000034573	Ptpn13	1.24942	0.127575	0.894234	1
ENSMUSG00000042254	Cilp	-1.98894	0.127716	0.893754	1
ENSMUSG00000110622	Iqcn	-2.2669	0.127787	0.893515	1
ENSMUSG00000030579	Tyrobp	3.19176	0.127865	0.893248	1
ENSMUSG00000007564	Ppp2r1a	1.23122	0.127968	0.892899	1
ENSMUSG00000071379	Hpcal1	1.83163	0.128106	0.892431	1
ENSMUSG00000044627	Swi5	1.23107	0.128159	0.89225	1
ENSMUSG00000111583	Gm47962	-1.66366	0.128163	0.892237	1
ENSMUSG00000024913	Lrp5	-1.27149	0.12832	0.891704	1
ENSMUSG00000078486	Perm1	-1.9547	0.128399	0.891439	1
ENSMUSG00000027829	Ccnl1	1.30108	0.128426	0.891348	1
ENSMUSG00000043251	Exoc3l	-1.39228	0.128448	0.891271	1
ENSMUSG00000001119	Col6a1	-1.33261	0.128449	0.89127	1
ENSMUSG00000022584	Ly6c2	3.34494	0.128603	0.89075	1
ENSMUSG00000038708	Golga4	1.25399	0.128735	0.890305	1
ENSMUSG00000017002	Slpi	3.3672	0.128829	0.889986	1
ENSMUSG00000027455	Nsfl1c	1.22257	0.128849	0.889919	1
ENSMUSG00000020682	Mmp28	-1.63384	0.12887	0.88985	1
ENSMUSG00000092241	Gm20522	-1.76259	0.129119	0.889009	1
ENSMUSG00000039850	Endov	-1.25779	0.129124	0.888993	1
ENSMUSG00000094584	Ms4a18	2.01537	0.129226	0.888649	1
ENSMUSG00000042787	Exog	-1.43358	0.129234	0.888625	1
ENSMUSG00000025189	Cnnm1	-1.58668	0.129398	0.888074	1
ENSMUSG00000021565	Slc6a19	1.8545	0.129697	0.88707	1
ENSMUSG00000056501	Cebpb	1.89928	0.129827	0.886634	1
ENSMUSG00000040562	Gstm2	1.24667	0.129921	0.886321	1
ENSMUSG00000054951	9130008F23Rik	-1.60541	0.130015	0.886007	1
ENSMUSG00000075307	Klhl41	1.82296	0.130048	0.885896	1
ENSMUSG00000084910	C630043F03Rik	-1.77249	0.130054	0.885877	1
ENSMUSG00000064252	Olfr329-ps	-1.44966	0.130629	0.88396	1
ENSMUSG00000039114	Nrn1	-1.25564	0.130649	0.883894	1
ENSMUSG00000000184	Ccnd2	-1.27504	0.130721	0.883655	1
ENSMUSG00000039497	Dse	-1.24395	0.130766	0.883505	1
ENSMUSG00000024816	Frmd8	-1.23794	0.131069	0.882501	1
ENSMUSG00000038827	Abitram	-1.36387	0.131165	0.882182	1
ENSMUSG00000037692	Ahdc1	-1.2613	0.131359	0.88154	1
ENSMUSG00000026676	Ccdc3	-1.80646	0.131376	0.881483	1
ENSMUSG00000046876	Atxn1	-1.23699	0.131544	0.880931	1
ENSMUSG00000079015	Serpina1c	2.08329	0.131612	0.880704	1
ENSMUSG00000056492	Adgrf5	-3.06651	0.131623	0.880668	1
ENSMUSG00000029864	Gstk1	1.43182	0.131685	0.880464	1
ENSMUSG00000055254	Ntrk2	-1.66712	0.132037	0.879305	1
ENSMUSG00000020023	Tmcc3	-2.02964	0.132167	0.878878	1
ENSMUSG00000034771	Tle2	-1.53785	0.132475	0.877867	1
ENSMUSG00000091735	Gpr62	1.56327	0.132498	0.877791	1
ENSMUSG00000102930	Gm38115	-1.69104	0.132502	0.877776	1
ENSMUSG00000022512	Cldn1	-1.96489	0.132536	0.877668	1
ENSMUSG00000020900	Myh10	1.22825	0.132615	0.877407	1
ENSMUSG00000031239	Itm2a	-1.26208	0.132658	0.877266	1
ENSMUSG00000002052	Supt6	1.22806	0.132874	0.876558	1
ENSMUSG00000092035	Peg10	1.33608	0.132895	0.876491	1
ENSMUSG00000030400	Ercc2	-1.24263	0.132969	0.876251	1
ENSMUSG00000027956	Tmem144	1.8497	0.132979	0.876216	1
ENSMUSG00000062075	Lmnb2	-1.40203	0.133112	0.875784	1
ENSMUSG00000001630	Stk38l	-1.25538	0.133151	0.875654	1
ENSMUSG00000030189	Ybx3	1.34873	0.133271	0.875266	1
ENSMUSG00000047841	Fndc11	-1.85993	0.133388	0.874884	1
ENSMUSG00000022265	Ank	-1.34265	0.133442	0.874706	1
ENSMUSG00000014195	Dnajc7	1.23129	0.133603	0.874185	1
ENSMUSG00000001802	Lrp3	-1.23309	0.133654	0.874019	1
ENSMUSG00000049577	Zfpm1	-1.40796	0.133884	0.873271	1
ENSMUSG00000020167	Tcf3	-1.23555	0.134184	0.872299	1
ENSMUSG00000041272	Tox	1.40371	0.134204	0.872233	1
ENSMUSG00000008874	Clec3a	-2.65305	0.134269	0.872023	1
ENSMUSG00000020462	Cfap36	1.22513	0.134444	0.871458	1
ENSMUSG00000037341	Slc9a7	-1.24269	0.134493	0.871299	1
ENSMUSG00000052565	Hist1h1d	1.68606	0.134643	0.870815	1
ENSMUSG00000031954	Cfdp1	1.29587	0.134724	0.870554	1
ENSMUSG00000021938	Pspc1	1.23052	0.134997	0.869676	1
ENSMUSG00000035735	Dagla	-1.25827	0.135052	0.869499	1
ENSMUSG00000034158	Lrrc58	1.76731	0.135064	0.869461	1
ENSMUSG00000022218	Tgm1	2.00035	0.135313	0.868662	1
ENSMUSG00000041757	Plekha6	-1.61767	0.135463	0.86818	1
ENSMUSG00000042182	Bend6	-1.8131	0.13551	0.868029	1
ENSMUSG00000008167	Fbxw9	-1.24897	0.135581	0.867802	1
ENSMUSG00000007944	Ttc9b	2.20505	0.135658	0.867554	1
ENSMUSG00000096977	Gm10827	-1.95793	0.135718	0.867361	1
ENSMUSG00000017404	Rpl19	1.26834	0.135865	0.866892	1
ENSMUSG00000029131	Dnajb6	1.21893	0.136144	0.866001	1
ENSMUSG00000052605	Isoc2b	-1.74043	0.136149	0.865984	1
ENSMUSG00000095079	Igha	2.9848	0.136181	0.865884	1
ENSMUSG00000021250	Fos	3.40114	0.136231	0.865724	1
ENSMUSG00000046834	Krt1	2.32278	0.136337	0.865386	1
ENSMUSG00000028948	Nol9	-1.31822	0.136378	0.865257	1
ENSMUSG00000003585	Sec14l2	-1.54974	0.136395	0.8652	1
ENSMUSG00000079442	St6galnac4	-1.2425	0.136465	0.86498	1
ENSMUSG00000002900	Lamb1	-1.99266	0.136486	0.864913	1
ENSMUSG00000015134	Aldh1a3	-2.10559	0.13669	0.864265	1
ENSMUSG00000034201	Gas2l1	-1.3198	0.136716	0.864179	1
ENSMUSG00000064325	Hhip	-2.0894	0.136994	0.863299	1
ENSMUSG00000038418	Egr1	2.51622	0.136998	0.863286	1
ENSMUSG00000028923	Necap2	-1.2372	0.137019	0.863218	1
ENSMUSG00000020599	Rgs9	1.24895	0.13711	0.86293	1
ENSMUSG00000032492	Pth1r	-1.25505	0.137172	0.862736	1
ENSMUSG00000043051	Disc1	-1.80292	0.137176	0.862723	1
ENSMUSG00000048163	Selplg	3.58027	0.137339	0.862206	1
ENSMUSG00000003534	Ddr1	-1.26804	0.137377	0.862085	1
ENSMUSG00000050796	B3galt6	-1.36881	0.1374	0.862013	1
ENSMUSG00000110591	Gm31371	2.08814	0.137845	0.860609	1
ENSMUSG00000029913	Prdm5	1.22067	0.137872	0.860523	1
ENSMUSG00000064225	Paqr9	-1.93256	0.137996	0.860135	1
ENSMUSG00000031504	Rab20	1.47207	0.138016	0.860069	1
ENSMUSG00000056019	Zfp709	-1.26153	0.13809	0.859837	1
ENSMUSG00000097296	Gm26532	1.27365	0.138582	0.858292	1
ENSMUSG00000048271	Rbm33	1.23159	0.138588	0.858274	1
ENSMUSG00000058806	Col13a1	-1.81135	0.138649	0.858082	1
ENSMUSG00000047363	Cstad	1.52611	0.138722	0.857855	1
ENSMUSG00000026308	Klhl30	-1.22384	0.138969	0.857083	1
ENSMUSG00000000787	Ddx3x	1.31	0.138983	0.857038	1
ENSMUSG00000038168	P3h2	-1.24152	0.13906	0.856797	1
ENSMUSG00000036112	Metap2	1.22824	0.139471	0.855515	1
ENSMUSG00000054499	Dedd2	1.29905	0.139473	0.85551	1
ENSMUSG00000008136	Fhl2	-1.3843	0.139673	0.854889	1
ENSMUSG00000062044	Lmtk3	-2.05852	0.139677	0.854876	1
ENSMUSG00000045573	Penk	-1.7841	0.139705	0.854789	1
ENSMUSG00000002603	Tgfb1	-1.33023	0.139801	0.854489	1
ENSMUSG00000084998	Gm16279	1.77602	0.139865	0.854291	1
ENSMUSG00000037907	Ankrd13b	-1.53518	0.139913	0.854142	1
ENSMUSG00000037447	Arid5a	1.92918	0.139944	0.854046	1
ENSMUSG00000075302	Erich2	1.90475	0.140031	0.853775	1
ENSMUSG00000026471	Mr1	-1.22378	0.140293	0.852963	1
ENSMUSG00000022305	Lrp12	-1.25723	0.140426	0.852553	1
ENSMUSG00000024911	Fibp	-1.27531	0.140521	0.852259	1
ENSMUSG00000021891	Mettl6	1.21537	0.140524	0.852251	1
ENSMUSG00000031770	Herpud1	1.39095	0.140553	0.852161	1
ENSMUSG00000026234	Ncl	1.22046	0.140642	0.851886	1
ENSMUSG00000035929	H2-Q4	-1.44918	0.140835	0.851291	1
ENSMUSG00000005575	Ube2m	1.22454	0.140901	0.851085	1
ENSMUSG00000048126	Col6a3	-1.29202	0.141011	0.850748	1
ENSMUSG00000020101	Vsir	1.96346	0.141133	0.85037	1
ENSMUSG00000037035	Inhbb	-2.16383	0.141332	0.84976	1
ENSMUSG00000039254	Pomt1	-1.32438	0.141729	0.848541	1
ENSMUSG00000046807	Lrrc75b	1.50796	0.141736	0.848519	1
ENSMUSG00000009281	Rarres2	1.68952	0.141935	0.847912	1
ENSMUSG00000040331	Nsmce4a	1.23987	0.141959	0.847837	1
ENSMUSG00000027597	Ahcy	1.46568	0.142068	0.847504	1
ENSMUSG00000026014	Raph1	-1.26557	0.142165	0.847207	1
ENSMUSG00000036169	Sostdc1	-1.39147	0.142423	0.846421	1
ENSMUSG00000009406	Elk1	1.25232	0.142581	0.845937	1
ENSMUSG00000029386	Tctn2	-1.22381	0.142665	0.845682	1
ENSMUSG00000031065	Cdk16	1.23184	0.142692	0.8456	1
ENSMUSG00000046719	Nxph3	-1.90012	0.142827	0.84519	1
ENSMUSG00000026357	Rgs18	3.61779	0.142929	0.844881	1
ENSMUSG00000061787	Rps17	1.23778	0.142966	0.844767	1
ENSMUSG00000045094	Arhgef37	1.73893	0.143065	0.844466	1
ENSMUSG00000006345	Ggt1	1.8497	0.143107	0.844338	1
ENSMUSG00000017664	Slc35c2	-1.24511	0.143289	0.843789	1
ENSMUSG00000038233	Gask1a	-1.39102	0.143376	0.843524	1
ENSMUSG00000021256	Vash1	-1.99115	0.143379	0.843515	1
ENSMUSG00000068744	Psrc1	-1.95576	0.143382	0.843504	1
ENSMUSG00000022912	Pros1	-1.20863	0.1434	0.843449	1
ENSMUSG00000024681	Ms4a3	4.50485	0.143415	0.843406	1
ENSMUSG00000025220	Oga	1.25429	0.143586	0.842889	1
ENSMUSG00000086784	Isoc2a	1.28226	0.143625	0.842769	1
ENSMUSG00000020680	Taf15	1.25057	0.143699	0.842546	1
ENSMUSG00000024038	Ndufv3	1.20328	0.144214	0.840992	1
ENSMUSG00000012017	Scarf2	-1.26366	0.144323	0.840666	1
ENSMUSG00000030214	Plbd1	3.2443	0.144474	0.840212	1
ENSMUSG00000033781	Asb13	-1.34126	0.144734	0.839429	1
ENSMUSG00000006019	Dhx34	-1.27721	0.144738	0.839418	1
ENSMUSG00000015090	Ptgds	1.48261	0.145092	0.838358	1
ENSMUSG00000004535	Tax1bp1	1.22997	0.145252	0.837877	1
ENSMUSG00000118391	Gm19519	-1.80569	0.14549	0.837166	1
ENSMUSG00000030246	Ldhb	1.24287	0.145561	0.836954	1
ENSMUSG00000045409	Trim39	1.2019	0.145588	0.836875	1
ENSMUSG00000022075	Rhobtb2	-1.27514	0.145588	0.836874	1
ENSMUSG00000075289	Carns1	-1.24653	0.145621	0.836776	1
ENSMUSG00000031903	Pla2g15	-1.31847	0.145681	0.836597	1
ENSMUSG00000102748	Pcdhgb2	-1.26014	0.145754	0.836379	1
ENSMUSG00000014782	Plekhg4	-1.52536	0.145815	0.836198	1
ENSMUSG00000022665	Ccdc80	-1.30472	0.145865	0.836049	1
ENSMUSG00000102918	Pcdhgc3	-1.211	0.145865	0.836048	1
ENSMUSG00000031862	Atp13a1	-1.21738	0.145876	0.836015	1
ENSMUSG00000030123	Plxnd1	-1.30722	0.145913	0.835906	1
ENSMUSG00000031666	Rbl2	1.28855	0.146012	0.835613	1
ENSMUSG00000085049	Parvaos	1.93753	0.146161	0.835168	1
ENSMUSG00000044968	Napepld	-1.56681	0.146252	0.834897	1
ENSMUSG00000027680	Fxr1	1.21751	0.146496	0.834174	1
ENSMUSG00000021260	Hhipl1	-1.6648	0.146663	0.833679	1
ENSMUSG00000033952	Aspm	-1.74229	0.146699	0.833572	1
ENSMUSG00000021270	Hsp90aa1	1.28125	0.146916	0.83293	1
ENSMUSG00000070031	Sp140	3.60844	0.146927	0.832899	1
ENSMUSG00000026768	Itga8	-2.00655	0.147111	0.832353	1
ENSMUSG00000038718	Pbx3	1.21634	0.147277	0.831865	1
ENSMUSG00000059901	Adamts14	-1.28446	0.147303	0.831788	1
ENSMUSG00000046668	Cxxc5	-1.21808	0.147346	0.831661	1
ENSMUSG00000111748	Gm34885	2.21972	0.147453	0.831345	1
ENSMUSG00000047117	Ankdd1b	2.54155	0.147556	0.831043	1
ENSMUSG00000024784	Gpha2	-1.87139	0.147656	0.83075	1
ENSMUSG00000023170	Gps2	1.25838	0.147705	0.830604	1
ENSMUSG00000028125	Abca4	1.68517	0.147784	0.830372	1
ENSMUSG00000042659	Arrdc4	1.24465	0.147901	0.830029	1
ENSMUSG00000025509	Pnpla2	1.35509	0.148141	0.829325	1
ENSMUSG00000028945	Rheb	1.22554	0.148364	0.828671	1
ENSMUSG00000018821	Avpi1	-1.36973	0.148365	0.828668	1
ENSMUSG00000028322	Exosc3	1.37963	0.148395	0.828581	1
ENSMUSG00000035095	Fam167a	-1.51879	0.148477	0.828341	1
ENSMUSG00000034926	Dhcr24	-1.35353	0.148491	0.828301	1
ENSMUSG00000000346	Dazap2	1.2577	0.1485	0.828274	1
ENSMUSG00000056569	Mpz	-1.8415	0.148513	0.828236	1
ENSMUSG00000040061	Plcb2	2.73706	0.148768	0.82749	1
ENSMUSG00000032312	Csk	-1.21148	0.148773	0.827475	1
ENSMUSG00000020695	Mrc2	-1.26924	0.14887	0.827193	1
ENSMUSG00000090247	Bloc1s1	1.81495	0.148963	0.826921	1
ENSMUSG00000032175	Tyk2	-1.22876	0.149104	0.826511	1
ENSMUSG00000055041	Commd5	2.0929	0.149152	0.82637	1
ENSMUSG00000029581	Fscn1	-1.61743	0.149153	0.826367	1
ENSMUSG00000021676	Iqgap2	3.14421	0.149188	0.826266	1
ENSMUSG00000004562	Arhgef40	-1.21065	0.149252	0.826079	1
ENSMUSG00000032849	Abcc4	-1.22246	0.149483	0.825408	1
ENSMUSG00000093619	4930535L15Rik	1.83933	0.149671	0.824862	1
ENSMUSG00000025810	Nrp1	-1.92905	0.149824	0.824417	1
ENSMUSG00000035697	Arhgap45	1.75233	0.149971	0.823993	1
ENSMUSG00000032380	Dapk2	-2.89213	0.150031	0.82382	1
ENSMUSG00000058385	Hist1h2bg	1.50589	0.150237	0.823223	1
ENSMUSG00000030811	Fbxl19	-1.33646	0.150263	0.823149	1
ENSMUSG00000022203	Efs	-2.41106	0.150266	0.823139	1
ENSMUSG00000026790	Odf2	1.21761	0.150366	0.822849	1
ENSMUSG00000016206	H2-M3	-1.8563	0.150458	0.822586	1
ENSMUSG00000097032	4930539J05Rik	1.42799	0.150494	0.822481	1
ENSMUSG00000055980	Irs1	-1.22349	0.15076	0.821714	1
ENSMUSG00000040855	Reps2	-1.62606	0.150793	0.821619	1
ENSMUSG00000047884	Klk9	1.79962	0.150849	0.821457	1
ENSMUSG00000085886	D030047H15Rik	1.9925	0.150897	0.82132	1
ENSMUSG00000066640	Fbxl18	-1.22424	0.151007	0.821001	1
ENSMUSG00000005148	Klf5	-1.23195	0.151026	0.820949	1
ENSMUSG00000024219	Anks1	-1.20744	0.151081	0.82079	1
ENSMUSG00000108197	Gm44214	1.83648	0.151101	0.820734	1
ENSMUSG00000041040	Fam117b	1.34469	0.151101	0.820733	1
ENSMUSG00000031586	Rbpms	1.21522	0.151131	0.820647	1
ENSMUSG00000027200	Sema6d	-1.64374	0.151152	0.820585	1
ENSMUSG00000039115	Itga9	-1.97294	0.151222	0.820384	1
ENSMUSG00000047040	Prr15l	2.01099	0.151242	0.820327	1
ENSMUSG00000063457	Rps15	1.24053	0.151305	0.820145	1
ENSMUSG00000024974	Smc3	1.19738	0.151384	0.81992	1
ENSMUSG00000035441	Myo1d	-1.30881	0.151388	0.819909	1
ENSMUSG00000026078	Pdcl3	1.23623	0.15155	0.819444	1
ENSMUSG00000001962	Fam50a	1.23489	0.151591	0.819325	1
ENSMUSG00000074480	Mex3a	-1.72946	0.151615	0.819257	1
ENSMUSG00000043740	B430306N03Rik	3.29191	0.151787	0.818765	1
ENSMUSG00000062867	Impdh2	-1.20822	0.151788	0.818762	1
ENSMUSG00000036241	Ube2r2	1.20996	0.151818	0.818677	1
ENSMUSG00000104874	Gm43387	1.64127	0.151861	0.818554	1
ENSMUSG00000025289	Prdx4	-1.26094	0.151864	0.818545	1
ENSMUSG00000021607	Mrpl36	-1.39681	0.151865	0.818541	1
ENSMUSG00000042066	Tmcc2	-1.24182	0.151872	0.818522	1
ENSMUSG00000029790	Cep41	-1.45646	0.151921	0.818381	1
ENSMUSG00000039579	Grin3a	-1.79589	0.15195	0.818299	1
ENSMUSG00000014313	Cox6c	1.27713	0.152015	0.818113	1
ENSMUSG00000000384	Tbrg4	-1.24838	0.152059	0.817988	1
ENSMUSG00000097313	Gm26569	1.77816	0.152083	0.81792	1
ENSMUSG00000030329	Pianp	-1.7166	0.152163	0.81769	1
ENSMUSG00000109311	AI314278	1.89907	0.152172	0.817665	1
ENSMUSG00000020766	Galk1	-1.21941	0.152253	0.817435	1
ENSMUSG00000022114	Spry2	-1.4222	0.152432	0.816924	1
ENSMUSG00000042793	Lgr6	-2.36583	0.15253	0.816646	1
ENSMUSG00000029275	Gfi1	2.8895	0.152773	0.815953	1
ENSMUSG00000058655	Eif4b	1.22826	0.152803	0.81587	1
ENSMUSG00000051527	Usp29	1.21252	0.152978	0.81537	1
ENSMUSG00000030030	1700003E16Rik	-1.47799	0.153039	0.815197	1
ENSMUSG00000040212	Emp3	-1.2805	0.153129	0.814944	1
ENSMUSG00000054414	Slc30a7	-1.21123	0.15316	0.814854	1
ENSMUSG00000096988	A930029G22Rik	1.95781	0.153263	0.814563	1
ENSMUSG00000045394	Epcam	-2.00865	0.153363	0.814278	1
ENSMUSG00000048546	Tob2	1.57817	0.15371	0.813299	1
ENSMUSG00000022174	Dad1	1.2173	0.154014	0.81244	1
ENSMUSG00000055485	Soga1	-1.20684	0.154077	0.812263	1
ENSMUSG00000099375	Gm28187	-2.15206	0.154103	0.812188	1
ENSMUSG00000040723	Rcsd1	2.45647	0.15413	0.812113	1
ENSMUSG00000028098	Rnf115	1.2673	0.154173	0.811992	1
ENSMUSG00000025969	Nrp2	-1.26674	0.154444	0.81123	1
ENSMUSG00000026701	Prdx6	1.33238	0.154488	0.811105	1
ENSMUSG00000045251	Zfp688	-1.32145	0.154798	0.810234	1
ENSMUSG00000031490	Eif4ebp1	1.2891	0.1549	0.809947	1
ENSMUSG00000042289	Hsd3b7	-1.20995	0.154921	0.80989	1
ENSMUSG00000028047	Thbs3	-1.20896	0.155075	0.809459	1
ENSMUSG00000042678	Myo15	1.38843	0.155303	0.808821	1
ENSMUSG00000092268	Gm20540	2.11773	0.155315	0.808787	1
ENSMUSG00000020473	Aebp1	-1.24697	0.155351	0.808685	1
ENSMUSG00000041695	Kcnj2	2.56424	0.155458	0.808388	1
ENSMUSG00000024991	Eif3a	1.20909	0.15551	0.808242	1
ENSMUSG00000039103	Nexn	1.35119	0.155554	0.808118	1
ENSMUSG00000072568	Lratd2	-1.50984	0.155645	0.807866	1
ENSMUSG00000027419	Pcsk2	-1.4557	0.155733	0.80762	1
ENSMUSG00000040435	Ppp1r15a	1.4467	0.15584	0.807321	1
ENSMUSG00000038893	Fam117a	-1.23911	0.155854	0.807281	1
ENSMUSG00000068323	Slc4a5	1.94874	0.155938	0.807047	1
ENSMUSG00000021978	Extl3	-1.19305	0.155973	0.80695	1
ENSMUSG00000030613	Ccdc90b	-1.32664	0.15611	0.806569	1
ENSMUSG00000053049	Gm15413	1.78386	0.156127	0.806522	1
ENSMUSG00000036918	Ttc7	-1.19883	0.156265	0.806139	1
ENSMUSG00000015837	Sqstm1	1.23197	0.156298	0.806045	1
ENSMUSG00000114433	Gm48488	1.34486	0.156331	0.805955	1
ENSMUSG00000020656	Grhl1	1.48237	0.156369	0.805849	1
ENSMUSG00000033389	Arhgap44	-1.25629	0.156438	0.805657	1
ENSMUSG00000037344	Slc12a9	-1.22367	0.156715	0.80489	1
ENSMUSG00000028601	Echdc2	-1.60253	0.156801	0.804651	1
ENSMUSG00000001016	Ilf2	1.19435	0.156929	0.804298	1
ENSMUSG00000045078	Rnf216	1.22387	0.15704	0.803991	1
ENSMUSG00000097387	4930563E18Rik	1.87955	0.157108	0.803803	1
ENSMUSG00000030583	Sipa1l3	-1.20615	0.157109	0.8038	1
ENSMUSG00000013539	Tango2	1.45589	0.15718	0.803602	1
ENSMUSG00000000340	Dbt	1.38951	0.157405	0.802981	1
ENSMUSG00000093577	Gm20632	1.29918	0.15748	0.802775	1
ENSMUSG00000021638	Ocln	-1.71551	0.157758	0.802009	1
ENSMUSG00000001569	Nom1	1.20192	0.157762	0.801997	1
ENSMUSG00000003955	Fam162a	-1.23891	0.157787	0.801929	1
ENSMUSG00000041837	Pdcd7	1.21854	0.157794	0.801908	1
ENSMUSG00000037326	Capn15	-1.27143	0.157939	0.801511	1
ENSMUSG00000031377	Bmx	2.2771	0.158188	0.800827	1
ENSMUSG00000024937	Ehbp1l1	-1.25372	0.158701	0.799419	1
ENSMUSG00000042286	Stab1	-1.96899	0.158767	0.79924	1
ENSMUSG00000068036	Afdn	1.21487	0.158794	0.799166	1
ENSMUSG00000050856	Atp5k	1.47583	0.158798	0.799154	1
ENSMUSG00000002980	Bcam	-1.26238	0.158829	0.799071	1
ENSMUSG00000029227	Fip1l1	1.20038	0.159014	0.798566	1
ENSMUSG00000059981	Taok2	-1.20283	0.15902	0.798547	1
ENSMUSG00000050423	Ppp1r3g	-1.32439	0.159215	0.798015	1
ENSMUSG00000024521	Pmaip1	1.35468	0.159286	0.797824	1
ENSMUSG00000062760	Shisal1	-1.80136	0.159475	0.797306	1
ENSMUSG00000031097	Tnni2	1.97486	0.159573	0.797041	1
ENSMUSG00000055681	Cope	-1.21672	0.159575	0.797034	1
ENSMUSG00000046404	Yod1	1.32225	0.159785	0.796465	1
ENSMUSG00000031728	Zfp821	1.2096	0.159822	0.796364	1
ENSMUSG00000074136	4930513N10Rik	1.47716	0.15985	0.796288	1
ENSMUSG00000045948	Mrps12	-1.42782	0.160108	0.795588	1
ENSMUSG00000039166	Akap7	1.23381	0.160304	0.795056	1
ENSMUSG00000032179	Bmp5	-1.29296	0.160351	0.794929	1
ENSMUSG00000041264	Uspl1	1.2182	0.160449	0.794662	1
ENSMUSG00000071054	Safb	1.21485	0.160535	0.79443	1
ENSMUSG00000004668	Abca13	2.47653	0.160643	0.794138	1
ENSMUSG00000049539	Hist1h1a	1.66966	0.16066	0.794092	1
ENSMUSG00000052914	Cyp2j6	-1.43271	0.160708	0.793963	1
ENSMUSG00000006931	P3h4	-1.22027	0.160716	0.793941	1
ENSMUSG00000039168	Dap	-1.24049	0.160933	0.793356	1
ENSMUSG00000020437	Myo1g	2.19041	0.16096	0.793282	1
ENSMUSG00000028822	Tmem50a	1.35709	0.160976	0.793238	1
ENSMUSG00000029426	Scarb2	-1.23317	0.16105	0.79304	1
ENSMUSG00000025226	Fbxl15	-1.54222	0.161054	0.793028	1
ENSMUSG00000002835	Chaf1a	1.28888	0.161105	0.792891	1
ENSMUSG00000024538	Ppic	-1.21824	0.161265	0.79246	1
ENSMUSG00000033295	Ptprf	-1.24481	0.161581	0.79161	1
ENSMUSG00000025317	Car5a	1.83489	0.161796	0.791032	1
ENSMUSG00000052921	Arhgef15	-1.82761	0.162006	0.79047	1
ENSMUSG00000052942	Glis3	-1.19936	0.162017	0.790439	1
ENSMUSG00000048706	Lurap1l	-1.57577	0.162132	0.790132	1
ENSMUSG00000026147	Col9a1	-1.67175	0.162357	0.78953	1
ENSMUSG00000029334	Prkg2	-2.13316	0.162516	0.789105	1
ENSMUSG00000022560	Slc52a2	-1.26213	0.16265	0.788747	1
ENSMUSG00000036106	Prr5	-1.43031	0.162838	0.788244	1
ENSMUSG00000030822	Prr14	1.24684	0.162999	0.787815	1
ENSMUSG00000057113	Npm1	1.22659	0.16314	0.78744	1
ENSMUSG00000021572	Cep72	-1.94447	0.163241	0.78717	1
ENSMUSG00000037071	Scd1	1.25373	0.163409	0.786723	1
ENSMUSG00000025498	Irf7	-1.31134	0.163439	0.786643	1
ENSMUSG00000086556	Gm15444	1.63542	0.163539	0.78638	1
ENSMUSG00000075463	4930594M22Rik	1.37488	0.163634	0.786125	1
ENSMUSG00000025475	Adgra1	-1.98878	0.163687	0.785986	1
ENSMUSG00000023571	C1qtnf12	-1.30332	0.163745	0.785831	1
ENSMUSG00000026639	Lamb3	-1.25725	0.163924	0.785358	1
ENSMUSG00000074529	Zfp972	1.804	0.163961	0.785258	1
ENSMUSG00000031897	Psmb10	-1.45235	0.164301	0.784359	1
ENSMUSG00000027562	Car2	1.39806	0.16436	0.784204	1
ENSMUSG00000117422	CJ186046Rik	-1.96418	0.164562	0.78367	1
ENSMUSG00000020218	Wif1	-2.29181	0.164572	0.783644	1
ENSMUSG00000059013	Sh2d3c	1.60938	0.16465	0.78344	1
ENSMUSG00000045009	Prrt3	1.85462	0.164803	0.783035	1
ENSMUSG00000028927	Padi2	-1.52298	0.164934	0.78269	1
ENSMUSG00000019961	Tmpo	1.2105	0.165011	0.782488	1
ENSMUSG00000037355	Uvssa	1.22112	0.1651	0.782254	1
ENSMUSG00000045180	Shroom2	1.19925	0.165104	0.782243	1
ENSMUSG00000073758	Sh3d21	1.28674	0.165125	0.782187	1
ENSMUSG00000096472	Cdkn2d	1.43387	0.165319	0.781676	1
ENSMUSG00000022898	Vps26c	-1.2108	0.16541	0.781439	1
ENSMUSG00000032584	Mst1r	-1.90701	0.165437	0.781367	1
ENSMUSG00000061079	Zfp143	1.3344	0.165499	0.781204	1
ENSMUSG00000059493	Nhs	1.25857	0.165578	0.780997	1
ENSMUSG00000042499	Hoxd11	1.42131	0.165703	0.780669	1
ENSMUSG00000025588	Nat1	-1.79029	0.165763	0.780512	1
ENSMUSG00000038888	Ctu1	-1.47882	0.165815	0.780376	1
ENSMUSG00000030263	Lrmp	2.57828	0.16595	0.780023	1
ENSMUSG00000022663	Atg3	1.20277	0.166168	0.779453	1
ENSMUSG00000084997	Gm15471	2.1794	0.166344	0.778993	1
ENSMUSG00000026748	Plxdc2	-1.21124	0.166412	0.778815	1
ENSMUSG00000026083	Eif5b	1.19068	0.166537	0.77849	1
ENSMUSG00000025408	Ddit3	1.29537	0.166545	0.778468	1
ENSMUSG00000025232	Hexa	-1.20491	0.166605	0.778311	1
ENSMUSG00000027544	Nfatc2	-1.21251	0.166962	0.777382	1
ENSMUSG00000100764	Gm29155	1.60916	0.166986	0.777321	1
ENSMUSG00000025986	Slc39a10	-1.29019	0.167303	0.776497	1
ENSMUSG00000048758	Rpl29	1.41909	0.167395	0.776257	1
ENSMUSG00000018654	Ikzf1	2.8295	0.167431	0.776164	1
ENSMUSG00000020893	Per1	1.37237	0.167447	0.776123	1
ENSMUSG00000047497	Adamts12	-1.27957	0.167662	0.775566	1
ENSMUSG00000008398	Elk3	-1.21378	0.167738	0.775368	1
ENSMUSG00000036098	Myrf	1.31805	0.16776	0.775311	1
ENSMUSG00000028150	Rorc	1.23059	0.167971	0.774766	1
ENSMUSG00000023961	Enpp4	-1.20113	0.167996	0.7747	1
ENSMUSG00000038943	Prc1	-1.65081	0.168004	0.774679	1
ENSMUSG00000079737	3110001I22Rik	1.41078	0.168023	0.77463	1
ENSMUSG00000036908	Unc93b1	-1.24552	0.168079	0.774486	1
ENSMUSG00000073678	Pgap1	-1.42414	0.168114	0.774397	1
ENSMUSG00000059864	Olfr1393	1.557	0.168139	0.774331	1
ENSMUSG00000074604	Mgst2	1.29068	0.16822	0.774122	1
ENSMUSG00000027796	Smad9	1.32391	0.168335	0.773825	1
ENSMUSG00000027800	Tm4sf1	-1.33817	0.168444	0.773544	1
ENSMUSG00000039063	Echdc3	1.24856	0.168591	0.773167	1
ENSMUSG00000008333	Snrpb2	1.28479	0.168634	0.773054	1
ENSMUSG00000003581	Rnf215	-1.28504	0.168666	0.772973	1
ENSMUSG00000029465	Arpc3	1.22721	0.168823	0.772567	1
ENSMUSG00000046229	Scand1	-2.50628	0.169033	0.772028	1
ENSMUSG00000036718	Micall2	-1.51614	0.16908	0.771907	1
ENSMUSG00000027931	Npr1	1.36532	0.169325	0.771279	1
ENSMUSG00000038181	Chpf2	-1.21956	0.169392	0.771108	1
ENSMUSG00000019467	Arhgef25	-1.28626	0.169449	0.770961	1
ENSMUSG00000020486	2024-09-04	1.1993	0.169529	0.770756	1
ENSMUSG00000031438	Rnf128	-1.54406	0.169544	0.770718	1
ENSMUSG00000033615	Cplx1	1.79508	0.169564	0.770667	1
ENSMUSG00000001289	Pfdn5	1.2262	0.169689	0.770347	1
ENSMUSG00000040701	Ap1g2	-1.41087	0.169702	0.770313	1
ENSMUSG00000042622	Maff	1.84618	0.169917	0.769763	1
ENSMUSG00000074238	Ap1ar	1.21312	0.170117	0.769251	1
ENSMUSG00000038370	Pcp4l1	-1.34155	0.170117	0.769251	1
ENSMUSG00000078789	Dph1	-1.33379	0.170131	0.769215	1
ENSMUSG00000045930	Clec14a	-2.0797	0.170159	0.769145	1
ENSMUSG00000030216	Wbp11	1.21059	0.170164	0.769133	1
ENSMUSG00000041945	Mfsd9	-1.44111	0.170167	0.769125	1
ENSMUSG00000033916	Chmp2a	1.20873	0.170224	0.768979	1
ENSMUSG00000024777	Ppp2r5b	-1.21632	0.170279	0.768838	1
ENSMUSG00000032350	Gclc	1.23485	0.17043	0.768453	1
ENSMUSG00000091510	Mtag2	1.74668	0.170489	0.768304	1
ENSMUSG00000049940	Pgrmc2	1.22404	0.170507	0.768257	1
ENSMUSG00000028849	Map7d1	-1.23238	0.170698	0.767773	1
ENSMUSG00000049907	Rasl11b	1.32261	0.170772	0.767584	1
ENSMUSG00000073490	Ifi207	-1.95249	0.170796	0.767522	1
ENSMUSG00000085724	Gm13096	-1.88599	0.170874	0.767324	1
ENSMUSG00000040102	Klhl42	-1.21408	0.170984	0.767043	1
ENSMUSG00000097403	9230116N13Rik	1.39318	0.171134	0.766664	1
ENSMUSG00000026259	Ngef	-1.21117	0.171205	0.766484	1
ENSMUSG00000009035	Tmem184b	-1.21626	0.171331	0.766165	1
ENSMUSG00000074671	Tspyl3	-1.46493	0.171584	0.765522	1
ENSMUSG00000040940	Arhgef1	-1.23349	0.171703	0.765222	1
ENSMUSG00000022821	Hgd	1.60414	0.171717	0.765186	1
ENSMUSG00000047180	Neurl3	2.23412	0.171752	0.765099	1
ENSMUSG00000056004	9330182L06Rik	-2.03765	0.171775	0.76504	1
ENSMUSG00000018999	Slc35b4	-1.22306	0.171865	0.764814	1
ENSMUSG00000048186	Bend7	-1.74361	0.172	0.764471	1
ENSMUSG00000089917	Uckl1	-1.31121	0.172044	0.76436	1
ENSMUSG00000025473	Adam8	2.26739	0.172054	0.764335	1
ENSMUSG00000001750	Tcirg1	-1.27776	0.172103	0.764211	1
ENSMUSG00000015357	Clpx	1.21659	0.172124	0.764159	1
ENSMUSG00000097809	Gm26554	1.85291	0.172138	0.764122	1
ENSMUSG00000038917	3930402G23Rik	2.44467	0.172157	0.764076	1
ENSMUSG00000033278	Ptprm	-1.28596	0.172185	0.764005	1
ENSMUSG00000003660	Snrnp200	1.21632	0.172289	0.763742	1
ENSMUSG00000085030	2810455O05Rik	-1.84584	0.172363	0.763556	1
ENSMUSG00000078794	Dact3	-1.38833	0.172557	0.763066	1
ENSMUSG00000032806	Slc10a3	-1.38637	0.172571	0.763032	1
ENSMUSG00000020889	Nr1d1	1.23999	0.172597	0.762967	1
ENSMUSG00000024544	Ldlrad4	-1.22086	0.172636	0.762868	1
ENSMUSG00000031990	Jam3	-1.6129	0.172655	0.762821	1
ENSMUSG00000022201	Zfr	1.20915	0.172708	0.762688	1
ENSMUSG00000005362	Crbn	1.18482	0.172754	0.762572	1
ENSMUSG00000046962	Zbtb21	1.19991	0.172757	0.762563	1
ENSMUSG00000037306	Man1c1	-1.2048	0.172811	0.762428	1
ENSMUSG00000039286	Fndc3b	-1.20731	0.172861	0.762303	1
ENSMUSG00000110185	Igip	-1.31207	0.17292	0.762155	1
ENSMUSG00000030162	Olr1	2.96217	0.172958	0.76206	1
ENSMUSG00000015083	C8g	-1.89114	0.173044	0.761843	1
ENSMUSG00000074643	Cpne1	-1.20979	0.173271	0.761273	1
ENSMUSG00000032252	Glce	-1.21996	0.173589	0.760477	1
ENSMUSG00000055818	A230083G16Rik	1.68954	0.17368	0.76025	1
ENSMUSG00000035027	Map2k2	-1.2138	0.17369	0.760224	1
ENSMUSG00000022620	Arsa	-1.27656	0.173741	0.760098	1
ENSMUSG00000038178	Slc43a2	-1.22835	0.173811	0.759924	1
ENSMUSG00000039630	Hnrnpu	1.19928	0.1741	0.759202	1
ENSMUSG00000015243	Abca1	1.2401	0.174205	0.758939	1
ENSMUSG00000060739	Nsa2	1.20796	0.174271	0.758776	1
ENSMUSG00000037126	Psd	-1.52516	0.17431	0.758677	1
ENSMUSG00000037747	Phyhipl	1.48043	0.174313	0.75867	1
ENSMUSG00000049580	Tsku	-1.48373	0.174314	0.758668	1
ENSMUSG00000037608	Bclaf1	1.20031	0.174459	0.758307	1
ENSMUSG00000026944	Abca2	-1.24843	0.174661	0.757804	1
ENSMUSG00000038528	Mfsd4b5	-1.76192	0.174902	0.757206	1
ENSMUSG00000040327	Cul9	-1.23933	0.174902	0.757204	1
ENSMUSG00000001508	Sgca	-1.58197	0.175013	0.75693	1
ENSMUSG00000078816	Prkcg	1.35923	0.175408	0.75595	1
ENSMUSG00000026222	Sp100	3.13106	0.175438	0.755876	1
ENSMUSG00000020180	Snrpd3	1.22749	0.175585	0.755513	1
ENSMUSG00000022893	Adamts1	-1.28386	0.175603	0.755467	1
ENSMUSG00000040297	Suco	1.29442	0.175706	0.755214	1
ENSMUSG00000067215	Usp51	-1.75749	0.175724	0.755169	1
ENSMUSG00000026856	Dolpp1	-1.26913	0.175786	0.755015	1
ENSMUSG00000049571	Cfap46	-1.83694	0.176148	0.754123	1
ENSMUSG00000018830	Myh11	1.35715	0.176148	0.754122	1
ENSMUSG00000034729	Mrps10	-1.26757	0.17628	0.753796	1
ENSMUSG00000040725	Hnrnpul1	1.21949	0.176331	0.753672	1
ENSMUSG00000028179	Cth	1.67075	0.176709	0.752741	1
ENSMUSG00000040183	Ankrd6	1.79973	0.176896	0.752282	1
ENSMUSG00000055632	Hmcn2	-1.76286	0.17697	0.7521	1
ENSMUSG00000048915	Efna5	-1.49535	0.177131	0.751706	1
ENSMUSG00000027858	Tspan2	-1.23793	0.177195	0.751548	1
ENSMUSG00000091898	Tnnc1	1.58961	0.177204	0.751526	1
ENSMUSG00000040345	Arhgap9	2.90975	0.177224	0.751478	1
ENSMUSG00000034126	Pomt2	-1.23371	0.17736	0.751145	1
ENSMUSG00000028226	Mmp16	-1.76107	0.177525	0.75074	1
ENSMUSG00000006611	Hfe	-1.34214	0.177529	0.750731	1
ENSMUSG00000058301	Upf1	-1.18936	0.178216	0.749053	1
ENSMUSG00000050671	Ism2	1.44614	0.178499	0.748363	1
ENSMUSG00000044456	Rin3	1.21778	0.178626	0.748056	1
ENSMUSG00000068101	Cenpm	-1.61135	0.178783	0.747675	1
ENSMUSG00000063065	Mapk3	1.21673	0.178877	0.747444	1
ENSMUSG00000034620	Rxylt1	1.20855	0.179154	0.746773	1
ENSMUSG00000089809	Rasgef1b	1.27073	0.179189	0.74669	1
ENSMUSG00000015176	Nolc1	1.2104	0.179398	0.746184	1
ENSMUSG00000046798	Cldn12	-1.28361	0.179531	0.745862	1
ENSMUSG00000034683	Ppp1r1c	1.49906	0.179648	0.745579	1
ENSMUSG00000022805	Maats1	-1.68614	0.180285	0.744041	1
ENSMUSG00000029090	Adgra3	-1.23715	0.180348	0.743889	1
ENSMUSG00000032714	Syde1	-1.20242	0.180432	0.743687	1
ENSMUSG00000040721	Zfhx2	-1.41719	0.180659	0.74314	1
ENSMUSG00000042251	Pm20d1	-1.59514	0.180664	0.743127	1
ENSMUSG00000044221	Grsf1	1.23162	0.18067	0.743115	1
ENSMUSG00000050846	Zfp623	1.29911	0.18068	0.743091	1
ENSMUSG00000045763	Basp1	2.72828	0.180683	0.743082	1
ENSMUSG00000034115	Scn11a	-1.72154	0.180956	0.742426	1
ENSMUSG00000086844	B230206H07Rik	-1.73538	0.181084	0.742121	1
ENSMUSG00000004846	Plod3	-1.20996	0.181134	0.742001	1
ENSMUSG00000114279	Hist1h2bm	1.98478	0.181211	0.741816	1
ENSMUSG00000002396	Ocel1	-1.49064	0.181223	0.741787	1
ENSMUSG00000027351	Spred1	-1.22516	0.181461	0.741217	1
ENSMUSG00000022346	Myc	-1.45211	0.18149	0.741147	1
ENSMUSG00000036944	Tmem71	2.38917	0.181562	0.740974	1
ENSMUSG00000061887	Ssbp3	1.1964	0.181572	0.740952	1
ENSMUSG00000022580	Rhpn1	1.30844	0.181741	0.740548	1
ENSMUSG00000033436	Armcx2	-1.23892	0.181761	0.740498	1
ENSMUSG00000060735	Rxfp3	-1.89679	0.181885	0.740202	1
ENSMUSG00000072949	Acot1	1.53519	0.182059	0.739788	1
ENSMUSG00000029319	Coq2	-1.23139	0.182187	0.739484	1
ENSMUSG00000116597	Gm536	1.62706	0.182188	0.739479	1
ENSMUSG00000025134	Alyref	1.22034	0.182229	0.739382	1
ENSMUSG00000016262	Sertad4	-1.23897	0.182275	0.739273	1
ENSMUSG00000071068	Treml2	3.31856	0.182363	0.739063	1
ENSMUSG00000071547	Nt5dc2	1.69277	0.182501	0.738735	1
ENSMUSG00000027016	Zfp385b	1.20167	0.182531	0.738662	1
ENSMUSG00000021271	Zfp839	1.20555	0.182567	0.738578	1
ENSMUSG00000000247	Lhx2	-1.59952	0.182614	0.738465	1
ENSMUSG00000028164	Manba	-1.22098	0.182634	0.738417	1
ENSMUSG00000105565	Gm43566	-1.6816	0.182746	0.738151	1
ENSMUSG00000107499	Ccdc142	-1.46572	0.182804	0.738015	1
ENSMUSG00000022708	Zbtb20	-1.21096	0.18301	0.737525	1
ENSMUSG00000022096	Hr	-1.23287	0.183021	0.737498	1
ENSMUSG00000024855	Pacs1	1.18731	0.183227	0.737011	1
ENSMUSG00000108101	Gm45738	1.57544	0.183587	0.736158	1
ENSMUSG00000024309	Pfdn6	1.24598	0.183657	0.735994	1
ENSMUSG00000110524	Gm39228	-2.23681	0.183678	0.735943	1
ENSMUSG00000038587	Akap12	1.8626	0.183824	0.735599	1
ENSMUSG00000037681	Esyt3	-1.42825	0.183826	0.735593	1
ENSMUSG00000031921	Terf2	1.18502	0.183907	0.735402	1
ENSMUSG00000022314	Rad21	1.20131	0.183965	0.735265	1
ENSMUSG00000037415	Ranbp10	1.21802	0.184027	0.735118	1
ENSMUSG00000038987	Cfap157	-1.76459	0.184053	0.735057	1
ENSMUSG00000024953	Prdx5	1.25387	0.184069	0.73502	1
ENSMUSG00000050296	Abca12	-1.66382	0.184099	0.73495	1
ENSMUSG00000030814	Bcl7c	-1.21398	0.184101	0.734944	1
ENSMUSG00000023947	Nfkbie	-1.34992	0.184103	0.734939	1
ENSMUSG00000105078	Vamp9	2.0157	0.184169	0.734784	1
ENSMUSG00000097004	4731419I09Rik	1.69219	0.184237	0.734623	1
ENSMUSG00000030643	Rab30	-1.23757	0.184244	0.734608	1
ENSMUSG00000020235	Fzr1	-1.19735	0.184282	0.734518	1
ENSMUSG00000028869	Gnl2	1.17532	0.184319	0.734431	1
ENSMUSG00000000157	Itgb2l	3.12067	0.18472	0.733485	1
ENSMUSG00000016946	Kctd5	-1.21351	0.184885	0.733097	1
ENSMUSG00000071478	Hist1h2ad	1.69068	0.185064	0.732677	1
ENSMUSG00000028463	Car9	-1.26368	0.18527	0.732195	1
ENSMUSG00000048794	Cfap100	1.54028	0.185271	0.732192	1
ENSMUSG00000025465	Echs1	1.19903	0.185316	0.732088	1
ENSMUSG00000018567	Gabarap	1.21453	0.185368	0.731966	1
ENSMUSG00000036019	Tmtc2	-2.27393	0.185405	0.731879	1
ENSMUSG00000027895	Kcnc4	2.20959	0.185429	0.731823	1
ENSMUSG00000037868	Egr2	2.73333	0.185468	0.731732	1
ENSMUSG00000055926	Gm14137	1.87794	0.185596	0.731432	1
ENSMUSG00000028348	Cavin4	1.30872	0.185647	0.731312	1
ENSMUSG00000111873	Gm39463	1.89761	0.185799	0.730957	1
ENSMUSG00000035305	Ror1	-1.89631	0.185835	0.730872	1
ENSMUSG00000085141	Gm13429	2.01206	0.185837	0.730868	1
ENSMUSG00000051985	Igfn1	1.89033	0.186184	0.730057	1
ENSMUSG00000117401	4833419F23Rik	1.37801	0.186432	0.729481	1
ENSMUSG00000057841	Rpl32	1.25083	0.186464	0.729406	1
ENSMUSG00000114865	Gm29776	1.28876	0.186465	0.729402	1
ENSMUSG00000054293	P2ry10b	-1.77239	0.186494	0.729335	1
ENSMUSG00000026211	Obsl1	-1.19189	0.186815	0.728588	1
ENSMUSG00000093553	Gm20633	1.22519	0.187178	0.727746	1
ENSMUSG00000003752	Itpkc	1.27505	0.187215	0.727659	1
ENSMUSG00000030987	Stim1	1.28487	0.18722	0.727647	1
ENSMUSG00000070576	Mn1	-1.28278	0.187305	0.727451	1
ENSMUSG00000030315	Vgll4	-1.19036	0.187367	0.727307	1
ENSMUSG00000032523	Hhatl	-2.01706	0.187373	0.727293	1
ENSMUSG00000024215	Spdef	1.72552	0.187741	0.726441	1
ENSMUSG00000040681	Hmgn1	1.26058	0.187804	0.726295	1
ENSMUSG00000035429	Ptprh	1.9302	0.187879	0.726122	1
ENSMUSG00000022439	Parvg	3.13832	0.187955	0.725946	1
ENSMUSG00000028698	Pik3r3	-1.579	0.187975	0.725899	1
ENSMUSG00000097336	Fendrr	-2.16031	0.188102	0.725606	1
ENSMUSG00000004500	Zfp324	-1.31994	0.188198	0.725385	1
ENSMUSG00000012819	Cdh23	-1.82926	0.188301	0.725147	1
ENSMUSG00000033629	Hacd3	-1.18614	0.188338	0.725063	1
ENSMUSG00000040249	Lrp1	-1.27227	0.188519	0.724644	1
ENSMUSG00000084843	B230312C02Rik	1.20866	0.18858	0.724504	1
ENSMUSG00000025813	Homer2	-1.31206	0.188626	0.724399	1
ENSMUSG00000038560	Sp6	-1.49376	0.188643	0.724359	1
ENSMUSG00000007950	Abhd8	-1.23549	0.188687	0.724258	1
ENSMUSG00000029513	Prkab1	1.20052	0.189003	0.723532	1
ENSMUSG00000022483	Col2a1	-1.4976	0.189031	0.723467	1
ENSMUSG00000041957	Pkp2	1.23115	0.189133	0.723232	1
ENSMUSG00000054146	Krt15	1.77393	0.189189	0.723104	1
ENSMUSG00000041328	Pcf11	1.20944	0.189224	0.723024	1
ENSMUSG00000029815	Malsu1	1.23422	0.189481	0.722434	1
ENSMUSG00000071714	Csf2rb2	2.50702	0.189503	0.722384	1
ENSMUSG00000053907	Mat2a	-1.19998	0.18966	0.722024	1
ENSMUSG00000091530	Cldn20	-1.53277	0.189675	0.721991	1
ENSMUSG00000020653	Klf11	1.26108	0.189915	0.721441	1
ENSMUSG00000019039	Dalrd3	-1.26144	0.189998	0.72125	1
ENSMUSG00000033033	Calhm2	-1.34404	0.190079	0.721066	1
ENSMUSG00000034243	Golgb1	1.23095	0.190105	0.721007	1
ENSMUSG00000029410	Ppef2	-1.60895	0.190325	0.720505	1
ENSMUSG00000068758	Il3ra	-1.38977	0.19037	0.720403	1
ENSMUSG00000062619	2310039H08Rik	-1.45523	0.190375	0.720391	1
ENSMUSG00000022842	Ece2	-1.78547	0.190663	0.719733	1
ENSMUSG00000024646	Cyb5a	1.24647	0.190686	0.719681	1
ENSMUSG00000039217	Il18	-1.3371	0.190757	0.719519	1
ENSMUSG00000062797	Hikeshi	-1.29168	0.190773	0.719484	1
ENSMUSG00000020211	Sf3a2	1.21443	0.190787	0.719452	1
ENSMUSG00000022204	Ngdn	1.27029	0.190945	0.719092	1
ENSMUSG00000052572	Dlg2	-1.62907	0.191024	0.718911	1
ENSMUSG00000045312	Lhfpl2	-1.31592	0.191372	0.718121	1
ENSMUSG00000048216	Gpr85	1.65545	0.191725	0.71732	1
ENSMUSG00000027381	Bcl2l11	1.26527	0.191807	0.717134	1
ENSMUSG00000021608	Lpcat1	-1.18251	0.191883	0.716963	1
ENSMUSG00000005220	Corin	-2.32392	0.191941	0.716831	1
ENSMUSG00000003363	Pld3	-1.23875	0.191966	0.716775	1
ENSMUSG00000046167	Gldn	-1.20527	0.192081	0.716515	1
ENSMUSG00000002831	Plin4	1.39605	0.192117	0.716435	1
ENSMUSG00000024732	Ccdc86	1.23965	0.1923	0.716022	1
ENSMUSG00000004558	Ndrg2	1.36535	0.19246	0.715661	1
ENSMUSG00000029634	Rnf6	1.18906	0.192526	0.71551	1
ENSMUSG00000070047	Fat1	-1.23175	0.192569	0.715414	1
ENSMUSG00000021391	Cenpp	-1.65988	0.192639	0.715257	1
ENSMUSG00000034612	Chst11	-1.25954	0.192687	0.715147	1
ENSMUSG00000067925	Rtl8a	1.2852	0.192873	0.714728	1
ENSMUSG00000029406	Pitpnm2	-1.23663	0.193012	0.714417	1
ENSMUSG00000024665	Fads2	1.21917	0.193087	0.714246	1
ENSMUSG00000055799	Tcf7l1	1.18401	0.193485	0.713352	1
ENSMUSG00000063015	Ccni	1.23135	0.19349	0.713341	1
ENSMUSG00000021057	Akap5	1.45267	0.193506	0.713305	1
ENSMUSG00000071036	Gm10309	2.088	0.193506	0.713305	1
ENSMUSG00000021504	B4galt7	-1.25016	0.193554	0.713197	1
ENSMUSG00000029708	Gcc1	1.27997	0.193628	0.713031	1
ENSMUSG00000108655	Gm44949	1.34505	0.193681	0.712914	1
ENSMUSG00000024409	Psors1c2	1.68625	0.193716	0.712834	1
ENSMUSG00000090733	Rps27	1.25529	0.193844	0.712547	1
ENSMUSG00000090706	Gm17233	1.61067	0.193878	0.712472	1
ENSMUSG00000039623	Ap5z1	-1.21392	0.193989	0.712223	1
ENSMUSG00000027742	Cog6	-1.28751	0.194283	0.711565	1
ENSMUSG00000031748	Gnao1	-1.44882	0.194291	0.711547	1
ENSMUSG00000023067	Cdkn1a	1.66282	0.194444	0.711206	1
ENSMUSG00000023963	Cyp39a1	-1.5421	0.19448	0.711126	1
ENSMUSG00000039967	Zfp292	1.19463	0.194565	0.710935	1
ENSMUSG00000025534	Gusb	-1.23735	0.194592	0.710875	1
ENSMUSG00000060791	Gmfg	2.03445	0.194608	0.71084	1
ENSMUSG00000063018	2010204K13Rik	-1.60391	0.194831	0.710341	1
ENSMUSG00000026556	Vangl2	-2.08204	0.194835	0.710333	1
ENSMUSG00000024339	Tap2	-1.24435	0.194856	0.710287	1
ENSMUSG00000032595	Cdhr4	1.71413	0.194859	0.710281	1
ENSMUSG00000025651	Uqcrc1	-1.1896	0.194875	0.710243	1
ENSMUSG00000021156	Zmynd11	1.18859	0.194988	0.709993	1
ENSMUSG00000033777	Tlr13	2.20232	0.195088	0.70977	1
ENSMUSG00000020744	Slc25a19	-1.4112	0.19579	0.708209	1
ENSMUSG00000021258	Ccnk	1.2233	0.195854	0.708067	1
ENSMUSG00000018479	1700125H20Rik	1.70024	0.195879	0.708011	1
ENSMUSG00000085689	Gm16838	1.66292	0.195883	0.708003	1
ENSMUSG00000046432	Bex3	1.35472	0.195926	0.707908	1
ENSMUSG00000039754	Alkbh4	-1.40183	0.196008	0.707727	1
ENSMUSG00000042557	Sin3a	1.18711	0.196069	0.707592	1
ENSMUSG00000026770	Il2ra	2.08404	0.196107	0.707507	1
ENSMUSG00000026662	Sephs1	-1.18171	0.196233	0.707228	1
ENSMUSG00000029387	Gtf2h3	-1.22297	0.196236	0.707222	1
ENSMUSG00000056941	Commd7	-1.21928	0.196259	0.70717	1
ENSMUSG00000035671	Zswim4	-1.21743	0.196465	0.706716	1
ENSMUSG00000037254	Itih2	-1.27777	0.196472	0.706699	1
ENSMUSG00000028540	Dph2	-1.45409	0.196621	0.70637	1
ENSMUSG00000038967	Pdk2	1.1813	0.197319	0.704832	1
ENSMUSG00000060808	B9d1os	-1.68092	0.197327	0.704813	1
ENSMUSG00000038831	Ralgps1	1.19726	0.19772	0.703949	1
ENSMUSG00000018470	Kcnab3	-1.61191	0.197835	0.703697	1
ENSMUSG00000023990	Tfeb	-1.24992	0.197891	0.703573	1
ENSMUSG00000037379	Spon2	-1.78335	0.198062	0.703198	1
ENSMUSG00000048897	Zfp710	-1.19936	0.198066	0.70319	1
ENSMUSG00000020608	Smc6	1.19682	0.198236	0.702819	1
ENSMUSG00000049092	Gpr137c	1.35669	0.198314	0.702647	1
ENSMUSG00000015120	Ube2i	1.18779	0.198383	0.702496	1
ENSMUSG00000052387	Trpm3	-1.82134	0.198581	0.702063	1
ENSMUSG00000056698	Elmod3	1.22687	0.198607	0.702006	1
ENSMUSG00000028890	Mtf1	-1.21949	0.198767	0.701656	1
ENSMUSG00000003360	Ddx23	1.18779	0.198848	0.701478	1
ENSMUSG00000003344	Btbd2	-1.23052	0.198851	0.701471	1
ENSMUSG00000016664	Pacsin2	1.20616	0.198924	0.701312	1
ENSMUSG00000061718	Ppp1r1b	-1.33125	0.199029	0.701084	1
ENSMUSG00000026663	Atf6	-1.17693	0.199153	0.700813	1
ENSMUSG00000033379	Atp6v0b	-1.19825	0.199365	0.70035	1
ENSMUSG00000023904	Hcfc1r1	1.20561	0.199369	0.700343	1
ENSMUSG00000025221	Kcnip2	1.73335	0.199373	0.700334	1
ENSMUSG00000036834	Plch1	-1.6526	0.199386	0.700304	1
ENSMUSG00000075033	Nxpe3	1.33382	0.199624	0.699787	1
ENSMUSG00000040564	Apoc1	1.50516	0.199895	0.699199	1
ENSMUSG00000030898	Cckbr	-1.40382	0.199941	0.699097	1
ENSMUSG00000025198	Erlin1	-1.24896	0.200044	0.698874	1
ENSMUSG00000038545	Cul7	-1.2134	0.200061	0.698837	1
ENSMUSG00000022130	Tgds	-1.29623	0.200128	0.698693	1
ENSMUSG00000004266	Ptpn6	1.78231	0.200167	0.698607	1
ENSMUSG00000117028	Gm49874	-1.74006	0.200314	0.698288	1
ENSMUSG00000024695	Zfp91	1.24739	0.200314	0.698288	1
ENSMUSG00000027968	Larp7	1.27361	0.200541	0.697797	1
ENSMUSG00000000794	Kcnn3	-1.92338	0.200554	0.697769	1
ENSMUSG00000028423	Nfx1	1.18938	0.200809	0.697217	1
ENSMUSG00000040809	Chil3	2.77272	0.200891	0.69704	1
ENSMUSG00000025066	Sfr1	1.18784	0.200903	0.697015	1
ENSMUSG00000024921	Smarca2	1.20904	0.200938	0.696938	1
ENSMUSG00000093805	Gal3st2b	-1.65082	0.201003	0.696796	1
ENSMUSG00000038665	Dgki	1.20599	0.20103	0.696739	1
ENSMUSG00000059208	Hnrnpm	1.2036	0.201277	0.696206	1
ENSMUSG00000041079	Rwdd2b	-1.46149	0.201354	0.69604	1
ENSMUSG00000025104	Hdgfl3	1.19851	0.201387	0.695969	1
ENSMUSG00000022148	Fyb	1.95619	0.201524	0.695672	1
ENSMUSG00000007872	Id3	1.58444	0.201579	0.695555	1
ENSMUSG00000014905	Dnajb9	1.34571	0.201708	0.695276	1
ENSMUSG00000059436	Max	1.23544	0.201721	0.695249	1
ENSMUSG00000071112	Spx	-1.8603	0.201736	0.695216	1
ENSMUSG00000114598	D130062J10Rik	1.42698	0.201763	0.695158	1
ENSMUSG00000034220	Gpc1	-1.22666	0.201879	0.694909	1
ENSMUSG00000017765	Slc12a4	-1.19285	0.201956	0.694743	1
ENSMUSG00000020884	Asgr1	1.65053	0.201991	0.694667	1
ENSMUSG00000039316	Rftn1	-2.47716	0.202008	0.694631	1
ENSMUSG00000020974	Pole2	-1.56022	0.202074	0.694489	1
ENSMUSG00000024359	Hspa9	1.20235	0.202076	0.694486	1
ENSMUSG00000027993	Trim2	-1.18356	0.202188	0.694244	1
ENSMUSG00000046652	Tas2r143	1.93779	0.202195	0.694229	1
ENSMUSG00000073982	Rhog	1.22167	0.2022	0.694218	1
ENSMUSG00000027620	Rbm39	1.19059	0.202265	0.69408	1
ENSMUSG00000035237	Lcat	-1.61109	0.202492	0.693593	1
ENSMUSG00000106943	Dancr	1.40421	0.20251	0.693554	1
ENSMUSG00000024414	Mrpl27	1.32403	0.202804	0.692923	1
ENSMUSG00000022074	Tnfrsf10b	-1.38906	0.202843	0.69284	1
ENSMUSG00000038256	Bcl9	1.17983	0.202894	0.692731	1
ENSMUSG00000026395	Ptprc	2.45811	0.202987	0.692532	1
ENSMUSG00000030587	2200002D01Rik	-1.35191	0.20305	0.692397	1
ENSMUSG00000020527	Myo19	-1.45683	0.203114	0.692259	1
ENSMUSG00000050107	Haspin	1.7907	0.203117	0.692253	1
ENSMUSG00000025157	Zdhhc16	-1.21737	0.203205	0.692066	1
ENSMUSG00000035615	Frmpd1	-1.32188	0.203496	0.691444	1
ENSMUSG00000097195	Snhg5	1.26809	0.203597	0.69123	1
ENSMUSG00000026536	Ifi211	-1.57531	0.203616	0.691187	1
ENSMUSG00000021149	Gtpbp4	1.17607	0.203659	0.691096	1
ENSMUSG00000030858	Fam24b	1.83677	0.203885	0.690616	1
ENSMUSG00000063576	Klhdc3	-1.18555	0.203896	0.690592	1
ENSMUSG00000036686	Cc2d1a	-1.21272	0.203934	0.690511	1
ENSMUSG00000025171	Ubtd1	-1.39906	0.203994	0.690382	1
ENSMUSG00000002409	Dyrk1b	-1.20693	0.204	0.69037	1
ENSMUSG00000026430	Rassf5	1.61357	0.20412	0.690115	1
ENSMUSG00000055134	9130017K11Rik	-1.76485	0.204219	0.689904	1
ENSMUSG00000042178	Armc5	-1.22446	0.204521	0.689263	1
ENSMUSG00000003134	Tbc1d8	1.25089	0.204586	0.689125	1
ENSMUSG00000026558	Uck2	-1.26354	0.204723	0.688834	1
ENSMUSG00000096145	Vkorc1	-1.24972	0.204855	0.688553	1
ENSMUSG00000038346	Zfp384	1.17336	0.204914	0.688428	1
ENSMUSG00000063765	Chadl	-1.4985	0.205137	0.687955	1
ENSMUSG00000041187	Prkd2	-1.24287	0.205496	0.687196	1
ENSMUSG00000024234	Mtpap	1.1907	0.205507	0.687173	1
ENSMUSG00000030562	Nox4	-1.96952	0.205645	0.686881	1
ENSMUSG00000024206	Rfx2	-1.19614	0.205691	0.686784	1
ENSMUSG00000028332	Hemgn	2.23562	0.205721	0.686721	1
ENSMUSG00000020358	Hnrnpab	1.19371	0.205783	0.686591	1
ENSMUSG00000001657	Hoxc8	-1.71662	0.205836	0.686478	1
ENSMUSG00000036430	Tbcc	-1.32158	0.205867	0.686413	1
ENSMUSG00000048578	Mlec	-1.2321	0.205912	0.686318	1
ENSMUSG00000066170	E230001N04Rik	1.46724	0.206047	0.686034	1
ENSMUSG00000115200	Gm46516	1.68517	0.206157	0.685802	1
ENSMUSG00000023939	Mrpl14	-1.31459	0.206224	0.685661	1
ENSMUSG00000074749	Kiz	1.20813	0.206265	0.685575	1
ENSMUSG00000025225	Nfkb2	-1.20484	0.206455	0.685175	1
ENSMUSG00000097440	Gm6277	-1.42954	0.206613	0.684843	1
ENSMUSG00000047810	Ccdc88b	2.22357	0.206689	0.684682	1
ENSMUSG00000003184	Irf3	-1.18808	0.2068	0.68445	1
ENSMUSG00000024170	Telo2	-1.26564	0.206835	0.684375	1
ENSMUSG00000042688	Mapk6	1.28402	0.207033	0.68396	1
ENSMUSG00000023106	Denr	1.26129	0.207148	0.683718	1
ENSMUSG00000002265	Peg3	1.19778	0.207314	0.683371	1
ENSMUSG00000069833	Ahnak	1.23453	0.207361	0.683273	1
ENSMUSG00000028789	Azin2	-1.21199	0.207364	0.683266	1
ENSMUSG00000044288	Cnr1	-2.58229	0.207531	0.682916	1
ENSMUSG00000005374	Tbl2	-1.217	0.20755	0.682878	1
ENSMUSG00000054889	Dsp	1.27437	0.20758	0.682814	1
ENSMUSG00000041408	Wapl	1.20367	0.207583	0.682809	1
ENSMUSG00000038398	Upf3a	1.22985	0.207693	0.682579	1
ENSMUSG00000069516	Lyz2	2.20092	0.207738	0.682484	1
ENSMUSG00000020205	Phlda1	-1.48664	0.207827	0.682298	1
ENSMUSG00000052253	Zfp622	1.18047	0.207944	0.682053	1
ENSMUSG00000040907	Atp1a3	2.32037	0.207986	0.681967	1
ENSMUSG00000030284	Creld1	-1.20509	0.208019	0.681896	1
ENSMUSG00000003282	Plag1	-1.47371	0.208061	0.68181	1
ENSMUSG00000024805	Pcgf5	1.20219	0.208081	0.681767	1
ENSMUSG00000078129	Actl10	-1.743	0.208088	0.681753	1
ENSMUSG00000040586	Ofd1	1.19199	0.20815	0.681623	1
ENSMUSG00000036721	Zscan12	1.23138	0.208281	0.68135	1
ENSMUSG00000019139	Isyna1	-1.33221	0.208308	0.681294	1
ENSMUSG00000094441	Zfp955a	-1.27005	0.2084	0.681101	1
ENSMUSG00000101549	Gm29630	1.64798	0.208539	0.680813	1
ENSMUSG00000041645	Ddx24	1.18082	0.208608	0.680669	1
ENSMUSG00000080727	C920021L13Rik	1.53694	0.208628	0.680627	1
ENSMUSG00000021556	Golm1	-1.33442	0.208674	0.680531	1
ENSMUSG00000050732	Vamp8	1.2096	0.208827	0.680212	1
ENSMUSG00000037991	Rmi2	-1.66386	0.209004	0.679845	1
ENSMUSG00000023911	Flywch2	-1.4528	0.209055	0.67974	1
ENSMUSG00000033174	Mgll	-1.20872	0.209155	0.679532	1
ENSMUSG00000034544	Rsrc1	1.1855	0.209196	0.679447	1
ENSMUSG00000103793	Pcdhga6	-1.29327	0.209277	0.679279	1
ENSMUSG00000030522	Mtmr10	-1.19482	0.209309	0.679211	1
ENSMUSG00000022687	Boc	-1.31331	0.209364	0.679097	1
ENSMUSG00000016757	Ttll12	-1.18439	0.209374	0.679078	1
ENSMUSG00000032387	Rbpms2	1.25374	0.209388	0.679048	1
ENSMUSG00000056738	A730036I17Rik	1.96522	0.209472	0.678873	1
ENSMUSG00000045333	Zfp423	-1.36449	0.209514	0.678787	1
ENSMUSG00000026077	Npas2	1.6845	0.20958	0.67865	1
ENSMUSG00000027669	Gnb4	-1.19066	0.209657	0.678491	1
ENSMUSG00000032582	Rbm6	1.19677	0.209704	0.678392	1
ENSMUSG00000056592	Zfp658	-1.48586	0.209757	0.678283	1
ENSMUSG00000117427	Gm36199	-1.77906	0.209775	0.678245	1
ENSMUSG00000068167	Csnka2ip	1.74767	0.20992	0.677947	1
ENSMUSG00000108436	Gm44851	1.56873	0.210042	0.677695	1
ENSMUSG00000000126	Wnt9a	-1.26788	0.210087	0.677601	1
ENSMUSG00000020483	Dynll2	1.19626	0.210125	0.677523	1
ENSMUSG00000022514	Il1rap	-1.27147	0.210156	0.677459	1
ENSMUSG00000030717	Nupr1	1.23513	0.210266	0.677232	1
ENSMUSG00000061533	Cep128	1.21469	0.210545	0.676656	1
ENSMUSG00000060373	Hnrnpc	1.18576	0.210662	0.676413	1
ENSMUSG00000064357	mt-Atp6	1.87225	0.21088	0.675965	1
ENSMUSG00000003153	Slc2a3	-1.24013	0.210892	0.67594	1
ENSMUSG00000067276	Capn6	-1.28549	0.210975	0.67577	1
ENSMUSG00000042487	Leo1	1.23785	0.211216	0.675273	1
ENSMUSG00000036819	Jmjd4	-1.22899	0.211294	0.675114	1
ENSMUSG00000078566	Bnip3	1.30012	0.211316	0.675067	1
ENSMUSG00000020260	Pofut2	-1.18573	0.211474	0.674742	1
ENSMUSG00000103034	Gm8797	1.59645	0.21169	0.6743	1
ENSMUSG00000021840	Mapk1ip1l	1.18651	0.211729	0.67422	1
ENSMUSG00000024935	Slc1a1	-1.37182	0.211825	0.674022	1
ENSMUSG00000028470	Hint2	1.31399	0.21186	0.673951	1
ENSMUSG00000056553	Ptprn2	-1.273	0.211939	0.673789	1
ENSMUSG00000052384	Nrros	2.48803	0.21196	0.673747	1
ENSMUSG00000040820	Hlcs	-1.18497	0.212037	0.673588	1
ENSMUSG00000046753	Ccdc66	1.20044	0.212167	0.673323	1
ENSMUSG00000020364	Zfp354a	-1.36523	0.212306	0.673038	1
ENSMUSG00000022756	Slc7a4	-1.4409	0.212324	0.673002	1
ENSMUSG00000010554	Mettl16	1.21014	0.212368	0.672911	1
ENSMUSG00000019889	Ptprk	1.19271	0.212439	0.672766	1
ENSMUSG00000028088	Fmo5	1.20334	0.21248	0.672682	1
ENSMUSG00000071659	Hnrnpul2	1.17718	0.212607	0.672421	1
ENSMUSG00000086765	Gm11827	1.99726	0.212689	0.672256	1
ENSMUSG00000105504	Gbp5	-1.64573	0.212802	0.672024	1
ENSMUSG00000029028	Lrrc47	1.18713	0.212973	0.671675	1
ENSMUSG00000023039	Krt7	1.20068	0.213088	0.671441	1
ENSMUSG00000063142	Kcnma1	-1.34689	0.213091	0.671435	1
ENSMUSG00000113527	Gm48079	1.54224	0.213091	0.671434	1
ENSMUSG00000055963	Triqk	-1.23599	0.213144	0.671326	1
ENSMUSG00000057969	Sema3b	-1.29777	0.213187	0.671239	1
ENSMUSG00000044716	Dok7	-1.76453	0.213259	0.671094	1
ENSMUSG00000004748	Mtfp1	-1.69723	0.213282	0.671045	1
ENSMUSG00000056851	Pcbp2	1.20512	0.213324	0.670961	1
ENSMUSG00000112652	4921516A02Rik	-1.71995	0.21353	0.670541	1
ENSMUSG00000041035	Gm17018	1.2859	0.21379	0.670012	1
ENSMUSG00000047712	Ust	-1.41773	0.213825	0.669942	1
ENSMUSG00000035476	Tab3	1.18217	0.213836	0.669918	1
ENSMUSG00000014592	Camta1	1.20796	0.213946	0.669697	1
ENSMUSG00000032369	Plscr1	1.36623	0.21399	0.669607	1
ENSMUSG00000042129	Rassf4	1.40723	0.214413	0.668748	1
ENSMUSG00000055296	Tmem245	-1.19614	0.21443	0.668714	1
ENSMUSG00000050271	Prag1	-1.24274	0.214543	0.668486	1
ENSMUSG00000036850	Mrpl41	1.38872	0.214595	0.668381	1
ENSMUSG00000045877	4933415A04Rik	1.95482	0.214602	0.668367	1
ENSMUSG00000046191	Pcdhb20	-1.78345	0.214681	0.668207	1
ENSMUSG00000037962	Rflna	-1.43129	0.214683	0.668203	1
ENSMUSG00000021573	Tppp	-1.36257	0.214721	0.668125	1
ENSMUSG00000041777	Cir1	1.24714	0.214782	0.668003	1
ENSMUSG00000024002	Brd4	1.1895	0.214839	0.667887	1
ENSMUSG00000021843	Ktn1	1.1871	0.214873	0.667819	1
ENSMUSG00000033161	Atp1a1	-1.21204	0.214873	0.667818	1
ENSMUSG00000031762	Mt2	1.98308	0.214964	0.667634	1
ENSMUSG00000022131	Gpr180	-1.20745	0.215077	0.667406	1
ENSMUSG00000035885	Cox8a	1.2357	0.215084	0.667392	1
ENSMUSG00000029203	Ube2k	1.18687	0.215114	0.667332	1
ENSMUSG00000028453	Fancg	-1.35123	0.215194	0.66717	1
ENSMUSG00000024866	Acy3	1.38185	0.215357	0.666841	1
ENSMUSG00000070737	Tmem35b	-1.47855	0.215452	0.66665	1
ENSMUSG00000057604	Lmcd1	-1.28907	0.21547	0.666614	1
ENSMUSG00000025515	Muc2	1.55177	0.215476	0.6666	1
ENSMUSG00000079415	Cntf	1.51564	0.215551	0.666451	1
ENSMUSG00000022330	Osr2	-2.30101	0.21575	0.666049	1
ENSMUSG00000038859	Baiap2l1	-1.19382	0.215826	0.665897	1
ENSMUSG00000029093	Sorcs2	-1.36109	0.215966	0.665616	1
ENSMUSG00000031365	Zfp275	1.22571	0.216062	0.665421	1
ENSMUSG00000043068	Fam89a	-1.38704	0.216114	0.665316	1
ENSMUSG00000010608	Rbm25	1.21044	0.216211	0.665123	1
ENSMUSG00000020346	Mgat1	-1.19399	0.216302	0.664939	1
ENSMUSG00000061983	Rps12	1.25096	0.216321	0.664902	1
ENSMUSG00000037994	Slc9b2	-1.61243	0.216336	0.66487	1
ENSMUSG00000034930	Rtkn	-1.18086	0.216356	0.664831	1
ENSMUSG00000038717	Atp5l	1.18913	0.21692	0.6637	1
ENSMUSG00000045636	Mtus1	1.19197	0.216931	0.663678	1
ENSMUSG00000022571	Pycrl	-1.33099	0.217301	0.662937	1
ENSMUSG00000013973	Dedd	1.17102	0.21754	0.662462	1
ENSMUSG00000032405	Pias1	1.19949	0.217817	0.661909	1
ENSMUSG00000018287	Spag7	1.24	0.21787	0.661803	1
ENSMUSG00000051396	Gm45902	1.2032	0.217889	0.661765	1
ENSMUSG00000067235	H2-Q10	-1.52522	0.218069	0.661405	1
ENSMUSG00000085395	Gm13056	-1.48615	0.218278	0.660989	1
ENSMUSG00000041773	Enc1	-1.47882	0.218396	0.660756	1
ENSMUSG00000041548	Hspb8	1.3956	0.218405	0.660737	1
ENSMUSG00000057421	Las1l	1.2005	0.218437	0.660674	1
ENSMUSG00000038555	Reep2	-1.25615	0.218519	0.660511	1
ENSMUSG00000105677	Gm43328	1.48662	0.218756	0.66004	1
ENSMUSG00000019820	Utrn	1.19767	0.218872	0.659809	1
ENSMUSG00000001739	Cldn15	1.52344	0.218933	0.659689	1
ENSMUSG00000030268	Bcat1	-1.79173	0.219076	0.659406	1
ENSMUSG00000086965	Rtl10	-1.5002	0.219337	0.658888	1
ENSMUSG00000098274	Rpl24	1.20476	0.219497	0.658572	1
ENSMUSG00000096330	Gm21976	1.91807	0.219549	0.658468	1
ENSMUSG00000019817	Plagl1	1.19626	0.21971	0.658149	1
ENSMUSG00000019230	Lhx9	-1.80029	0.219729	0.658113	1
ENSMUSG00000068882	Ssb	1.16931	0.219773	0.658027	1
[truncated: 13,802 more rows]

## Sheet: 1.4 Compbio Downreg. DEG Output
Supplementary Table 1.4 Compbio outputs based on the downregulated DEGs from RNA-seq on NP tissues; K3Citrate vs. Control
Theme	BMP signaling pathway involved in growth plate cartilage chondrocyte development		Glypican 3 -related heparan sulfate proteoglycan binding activity		Joint laxity		Collagen type XXIII ectodomain shedding		Matrix metalloproteinase proteolyzes IGF:IGFBP3:ALS		TIMP/MMP-associated extracellular matrix remodeling		Temporomandibular joint articular cartilage development		Abnormality of the Achilles tendon		Alkaline phosphatase activity		Abnormal epiphyseal ossification		Dental pulp necrosis		Deformed tarsal bones		Sialylation of Pre-NOTCH		Regulation of commissural axon pathfinding by SLIT and ROBO		Edg-1 sphingosine 1-phosphate pathway		Nuclear receptor superfamily		Ganglioside GM3 binding		Sphingomyelin phosphodiesterase 2 and 3 hydrolyse sphingomyelin to ceramide		Receptor-type tyrosine-protein phosphatases		Ephrins/Cell Contact Signaling		Tandem of pore domain in a weak inwardly rectifying K channels		Renin hydrolyzes Angiotensinogen to Angiotensin-		Complement component binding related opsonization activity
Thematic Enrichment Score	59685		57680.4		54960.5		40659.9		25170.4		23983.5		23445.8		22487.5		21478.9		21111		20594.8		18986		16769.8		41170.2		24005.1		19409.4		18571		15488.3		24003.5		22928.4		18895		15614.3		15523.2
Coordinates	X: 15.17,Y: 21.93,Z:-28.76		X: 33.73,Y: 20.61,Z:-18.39		X: 24.62,Y: 10.63,Z:-26.71		X:-21.67,Y: 6.17,Z:-37.47		X: 27.01,Y: 27.03,Z:-18.54		X: 19.31,Y: 30.24,Z:-15.98		X: 21.81,Y: 15.51,Z:-29.23		X: -0.27,Y: 23.63,Z:-37.38		X: 14.93,Y: 26.99,Z:-26.96		X: 16.23,Y: 12.62,Z:-35.31		X: 15.00,Y: 3.95,Z:-36.97		X: 5.22,Y: 11.59,Z:-41.01		X:-29.28,Y:-31.54,Z: 2.81		X: -7.36,Y: 39.41,Z: 7.57		X:-31.95,Y:-26.37,Z: 12.00		X: 39.82,Y:-10.14,Z:-18.29		X:-34.01,Y:-27.41,Z: 2.83		X:-31.88,Y:-14.35,Z: -8.22		X:-27.51,Y: 10.65,Z:-32.86		X:-31.27,Y:-28.08,Z: -9.16		X:-14.43,Y: 41.12,Z: -5.02		X: 23.56,Y: 26.62,Z: 14.28		X: 36.92,Y: 24.70,Z: 6.47
Entity Total	53		45		24		26		43		65		37		24		25		19		22		16		13		27		5		5		6		8		10		17		7		9		16
Concept Total	36		19		15		12		11		33		28		17		29		19		40		13		13		28		13		2		9		7		6		2		15		22		8
P-Value	0.001		<0.001		<0.001		<0.001		<0.001		<0.001		<0.001		<0.001		<0.001		<0.001		<0.001		<0.001		<0.001		<0.001		<0.001		<0.001		<0.001		<0.001		<0.001		<0.001		<0.001		<0.001		<0.001
NEScore	2.282		2.496		2.611		2.226		2.161		2.28		2.302		2.356		2.321		2.348		2.359		2.305		2.214		2.11		2.132		2.29		2.384		2.215		2.205		2.327		2.359		2.116		2.162
Entity (gene)	Entity/Concept	Enrichment Score	Entity/Concept	Enrichment Score	Entity/Concept	Enrichment Score	Entity/Concept	Enrichment Score	Entity/Concept	Enrichment Score	Entity/Concept	Enrichment Score	Entity/Concept	Enrichment Score	Entity/Concept	Enrichment Score	Entity/Concept	Enrichment Score	Entity/Concept	Enrichment Score	Entity/Concept	Enrichment Score	Entity/Concept	Enrichment Score	Entity/Concept	Enrichment Score	Entity/Concept	Enrichment Score	Entity/Concept	Enrichment Score	Entity/Concept	Enrichment Score	Entity/Concept	Enrichment Score	Entity/Concept	Enrichment Score	Entity/Concept	Enrichment Score	Entity/Concept	Enrichment Score	Entity/Concept	Enrichment Score	Entity/Concept	Enrichment Score	Entity/Concept	Enrichment Score
Concept	col10a1	419.211	sdc1	602.717	col1a2	634.887	col12a1	592.648	mmp2	374.074	pdgfra	58.1234	mmp13	272.243	tnc	177.77	ibsp	378.893	col10a1	537.47	ibsp	276.875	mafb	949.177	ptprz1	256.516	robo2	1164.33	s1pr1	2272.52	nr4a2	4701.39	st8sia1	1657.62	smpd3	1523.66	ptprz1	851.773	ephb6	1714.26	kcnk10	1432.69	agt	581.349	c1qa	528.261
Super Cluster: Cartilage, Bone, and ECM Remodeling	mmp13	252.119	hs6st2	430.09	col5a2	555.855	col22a1	454.847	mmp13	152.655	mmp2	57.6042	comp	116.899	thbs4	134.691	bmp2	139.669	comp	200.621	omd	176.366	acp5	131.073	st8sia6	255.711	tnr	90.3412	robo2	139.948	gfra1	15.2004	st8sia6	292.308	s1pr1	34.4877	ptprb	774.826	efnb2	1545.16	kcna6	55.9609	ace	426.145	c1qb	432.595
Super Cluster: Nervous Tissue	bmp2	231.606	has2	368.672	col3a1	549.922	col18a1	430.265	ltbp2	79.8993	col1a1	55.7329	col10a1	96.1844	dcn	115.309	alpl	135.25	col11a2	155.751	alpl	87.151	bmp2	27.4124	st8sia1	255.45	sema5a	68.6881	smpd3	19.7847	pomc	10.7088	tnfrsf19	16.4128	ace	29.1763	ptprg	617.138	robo2	73.3142	scn3b	53.2908	mmp2	5.70021	omd	160.789
Unassigned	bmp3	100.173	dcn	127.492	serpinf1	397.83	col8a1	163.515	col1a2	68.4583	mrc1	47.1528	col22a1	42.145	tppp3	114.406	omd	70.763	mmp13	40.8185	bmp2	80.2933	mmp2	17.4741	tnr	239.539	sncb	66.2706	serpine2	3.71933	sfrp2	6.20993	ttyh2	13.3335	ackr4	11.4379	ephb6	74.3061	sema7a	27.7255	ttyh2	14.9244	rap1gap	5.26145	tmem119	10.2061
	comp	85.075	ptprz1	115.284	col1a1	310.65	lum	153.26	col1a1	65.5233	cx3cl1	33.96	cytl1	34.1339	col3a1	110.855	col1a1	34.5123	smpd3	38.6852	postn	77.4871	ibsp	16.8991	gxylt2	86.7231	spon1	57.599	has2	3.10071	bmp2	3.88919	smpd3	8.12936	st8sia1	10.6939	shc2	65.0011	sema5a	27.6668	shank3	7.95582	rapgef5	4.74246	thbs1	7.25857
	col11a2	84.9266	lum	105.664	ltbp2	75.3462	col5a2	71.637	adamts9	62.4601	col3a1	32.0652	bmp2	32.3339	col1a1	86.5046	col10a1	24.9332	alpl	32.1009	bmp3	27.4751	alpl	13.7816	tnfrsf19	15.5145	dpysl3	55.75	edg-3	4.16493	nurr1	0	gfra1	3.55195	col1a1	8.74093	pdgfra	50.4628	adam12	13.0849	s1pr1	4.94487	tnfrsf19	4.24178	cx3cl1	6.96599
	cytl1	77.5982	cemip	82.8974	col12a1	68.212	col11a2	61.8322	col3a1	55.9742	mmp13	28.912	tnc	28.8945	comp	69.9661	postn	17.8279	ibsp	24.9524	col1a1	25.273	prdm1	11.3508	tnc	13.9114	sema7a	49.5924	1-phosphate	4.20288	nor-1	0	ganglioside	3.67724	bmp2	5.38834	efnb2	22.8078	cdh11	10.8852	pomc	4.81506	pomc	4.1178	dcn	6.79114
	ibsp	72.9294	gfra1	76.1668	ibsp	63.8678	omd	54.4943	adam12	52.9706	postn	27.0113	col1a1	25.0096	col12a1	51.468	acp5	14.2136	bmp2	19.1135	spon1	21.4944	mmp13	10.1284	has2	11.9819	ptprz1	41.4322	edg-1	4.29543			gm3	3.7795	has2	5.08076	dpysl3	6.27241	itga2	9.24815	trek	3.78717	iqgap3	4.081	mrc1	6.12268
	col1a1	66.0289	omd	68.3189	alpl	55.2499	dcn	49.5764	loxl1	33.1703	col1a2	26.3767	col12a1	24.0994	col22a1	48.3663	mmp13	12.7397	col1a2	15.9794	col1a2	9.07915	sdc1	9.74039	mrc1	5.04657	efnb2	28.6258	edg-5	4.37207			gm2	4.39788	bioactive	3.86696	tnc	5.07642	thbs1	7.886	rectifying	3.98334	efnb2	3.449	h2-aa	6.00606
	alpl	54.8859	sema7a	58.4036	col11a2	38.7364	tnc	36.8909	tnc	31.447	tnc	20.1015	col11a2	17.628	bmp2	47.9747	bmp3	10.5554	col1a1	12.1325	mmp2	8.65395	comp	8.1768	shank3	5.0279	shank3	22.2393	edg-6	4.53087			gm1	4.8493	ceramide	3.98072	gfra1	3.90449	angptl4	7.0709	excitability	4.13651	hypertension	3.34127	cd200	5.63169
	col1a2	43.8668	tnr	33.583	dcn	34.7006	col3a1	32.851	postn	21.7415	tmem119	19.159	postn	17.4247	mmp13	45.3568	phactr1	10.1821	acp5	11.2543	sfrp2	8.32293	col11a2	5.52327	adamts9	4.72499	comp	17.0214	edg	4.57637			gt1b	5.18014	fragilitas	4.17327	ptp	4.85756	pdgfra	6.81123	electrophysiological	4.2884	renin	3.45629	scube1	5.08555
	omd	43.0175	col10a1	29.8155	col10a1	33.1635	col1a2	27.6944	comp	20.2629	adam12	18.6019	mmp2	16.0805	col1a2	34.9716	ptprb	8.21839	serpinf1	10.6921	scube1	7.8893	col1a1	4.79626	comp	3.59151	tnc	14.4133	pertussis	4.70502			beta-galactoside	5.4733	sphingomyelin	4.18709	protein-tyrosine	4.98306	tnc	5.76361	tresk	4.35724	angiotensin-converting	3.49535	serpinf1	4.87104
	cilp2	35.1618	tnc	27.1265	tnr	31.2592	comp	25.868	col5a2	18.7396	bmp2	18.2356	dcn	15.3318	postn	27.4647	mmp2	8.2132	spon1	6.78161	sdc1	6.30551	bmp3	4.02273	angptl4	3.12065	gfra1	13.7659	lysophospholipid	4.80068			8-sialyltransferase	5.47661	ossium	4.20928	receptor-type	5.06126	sdc1	4.54468	twik-related	4.52038	hypertensive	3.52766	tnc	4.78732
	matn4	27.4737	mmp13	24.2982	smpd3	23.855	col1a1	24.0092	dcn	17.4957	adamts9	15.3057	has2	14.4602	mmp2	17.8033	comp	8.14998	bmp3	5.17659	dcn	5.85715	cdh11	3.89653	fucose	4.11104	ephb6	10.7648	s1p	4.82945			o-acetylation	6.18119	scavenging	4.80186	phosphotyrosine	5.17593	serpine2	4.44922	inwardly	4.57368	systolic	3.5562	fbln1	4.74005
	postn	22.8858	ecm2	23.7429	tnc	19.4006	postn	23.8937	lum	15.7568	dcn	13.0419	frzb	13.949	col11a2	17.2736	ptprz1	7.4558	frzb	4.86405	mmp13	5.36841	slc37a2	3.30622	sialic	4.23232	sdc1	8.15435	lysosphingolipid	4.85046			sialate	6.66881	hydrolysate	6.09083	rtks	5.73494	ptprb	4.12729	voltage-gated	4.61776	renin-angiotensin	3.65628	thbs4	4.43022
	col3a1	21.7286	col18a1	20.6649	bmp2	14.5932	h2-aa	19.6456	pcsk6	14.6402	thbs1	12.9973	lum	13.7286	lum	11.4773	col1a2	6.49641	adam12	3.52875	tnc	5.18085	omd	3.22798	sialylation	4.28435	tnfrsf19	7.62898	extracellular_space	7.2007							map-kinase	6.14449	spon1	4.05767	acid-sensitive	4.71713	congestive	4.01373	mafb	3.51979
	tnc	19.9718	comp	16.9299	comp	13.4537	loxl1	17.2589	ibsp	14.5772	loxl1	12.5651	adam12	13.4384	col5a2	9.48188	ptprg	6.19084	cytl1	3.50204	col12a1	3.72601	tarsal_bones	3.94096	agglutinin	4.74365	serpine2	5.69298	serine-type	7.67717									thbs4	3.11263	leak	4.74817	arterial	4.099	opsonization	4.30858
	col12a1	19.0848	bmp2	13.2178	lum	6.71822	cilp2	16.3422	thbs1	14.1197	c1qa	11.7357	col3a1	11.9042	pdgfra	7.52179	smpd3	6.05878	tnc	3.45601	col3a1	3.63489	osteolysis	3.96763	o-linked	4.89771	cdh11	5.21037	chemorepellent	7.76696									ephrin	0	stretch-activated	4.77001	angiotensinogen	4.2246	complement-dependent	4.34135
	dcn	17.6304	adamts9	12.7852	fbln1	6.40969	thbs1	16.3247	bmp2	13.6684	s1pr1	10.6226	cemip	10.8902	alpl	6.60227	dcn	5.98309	col22a1	3.31774	comp	3.57137	carpal_bones	3.99315	sialyltransferase	4.93124	msi1	5.18949											eph-ephrin	0	twik	4.86973	diuretic	4.3058	c3b	4.38463
	fbln1	16.8329	thbs1	12.4646	loxl1	6.26946	col10a1	12.5743	col11a2	13.331	ace	10.4335	col1a2	9.1674	col10a1	6.40752	tnc	5.72937	epiphyseal	3.77448	igfbp3	3.30697	carpal	4.09608	galactosylation	5.09817	rap1gap	4.67856													mechanosensitive	4.88092	renal_artery	4.4394	c1q	4.41026
	frzb	16.5472	col12a1	11.5649	phactr1	5.99195	ecm2	7.19719	col8a1	13.1024	lum	9.9491	omd	9.08535	matn4	5.407	col3a1	5.11182	epiphysis	4.1007	lum	3.26414	tarsal	4.19362	glycosyltransferase	5.18733	rab17	4.60895													calcium-activated	5.51	ras	4.52303	complement	4.53396
	cemip	16.3196	col1a1	10.9791	mmp13	4.25996	mmp2	4.43388	col10a1	11.8036	ibsp	9.81657	cx3cl1	8.22727	ltbp2	5.20873	h2-aa	4.19664	plate	4.15303	smpd3	3.21333	multicentric	4.46198	trisaccharide	5.63979	sfrp2	4.24575													stretching	6.25188	hypotensive	4.54187	ic3b	4.87558
	serpinf1	15.4151	mmp2	10.3935	mmp2	4.19784	sdc1	3.96613	col12a1	9.69704	has2	9.6622	cilp2	8.04226	mrc1	5.06193	scube1	3.80952	plate	4.17374	tooth	2.84748	arthropathy	4.98658	mannosylation	5.75941	pomc	3.67403															trial	4.86681	opsonin	4.93236
	has2	15.2375	fbln1	9.96302	postn	3.94536	ltbp2	3.44581	fbln1	9.20857	c1qb	8.55438	adamts9	7.71852	adam12	3.92275	mrc1	3.05923	metaphyseal	4.26898	tooth	2.85765	osteolytic	5.21891	perineuronal	6.07212	tmem119	3.6012															angiotensins	5.09607	carditis	7.08148
	mmp2	14.9463	col1a2	9.39539	fragility	3.82392	fbln1	3.3636	serpinf1	8.4417	oit3	8.14341	mrc1	6.61616	tendons	3.00976	cdh11	3.03878	chondrodysplasia	4.35049	dental	3.09722	osteoclast	5.35294	galactoside	7.0561	mafb	3.17078															renovascular	5.10333
	ltbp2	14.8939	col5a2	8.81256	hypermobility	3.84008	hap1	3.02129	has2	8.18575	acp5	8.02677	cdh11	6.50097	tendons	3.0762	alkaline	3.72635	epiphyses	4.42648	teeth	3.12241	musculoaponeurotic	5.40522	satellite_perineuronal	8.5974	frzb	3.14534															decompensated	5.21824
	lum	13.3716	cilp2	8.50885	ehlers-danlos	4.05359	xvi	3.90749	col18a1	7.90266	sema7a	7.72481	ibsp	6.26766	tendon	3.13784	hydroxyapatite	3.84775	epiphyses	4.42706	molars	3.14283	fibrosarcoma	5.77076			nr4a2	3.03784															cardiorenal	5.2199
	col5a2	10.9097	col3a1	8.41125	imperfecta	4.1201	xiv	4.02257	omd	7.56548	mafb	7.69992	alpl	5.77546	tenocytes	3.51685	alp	3.89333	deformities	4.55414	dentin	3.16908	pseudoarthrosis	6.54767			axon	3.71495															chymase	5.44296
	thbs4	10.8357	postn	8.33871	eds	4.13451	xii	4.43959	serpine2	7.39147	col8a1	7.39773	col5a2	5.20199	tenocytes	3.58351	phosphatase	3.94944	cartilages	4.88324	dentin	3.22977	vicious	7.32957			axonal	3.86429															congestion	5.45058
	adamts9	10.8177	col8a1	6.76001	bruising	4.64977	xxiii	4.45309	cx3cl1	5.8673	angptl4	6.91622	pcsk6	4.99276	achilles_tendon	3.7128	alizarin	4.10666	achondroplasia	5.33494	odontoblasts	3.28922					pathfinding	3.92766															york	5.56307
	smpd3	9.55023	col11a2	6.738	laxity	4.8993	xxii	4.60193	etv4	5.64563	ltbp2	6.60224	matn4	4.27533	achilles	3.7583	sialoprotein	4.25485	short-limbed	5.34752	odontoblast	3.30964					guidance	3.96908															goldblatt	5.7596
	col8a1	9.43413	spon1	6.49679	dentinogenesis	5.25486	viii	4.87342	ace	5.61914	omd	6.54388	sdc1	3.98878	supraspinatus	3.77989	implant	4.27049	chondrodysplasias	5.45582	odontoblasts	3.31736					neurites	4.21343
	sfrp2	9.03176	ltbp2	6.05463	danlos	5.50064	xviii	5.08021	sfrp2	5.04311	col10a1	6.37816	ltbp2	3.72836	flexor	3.78626	coating	4.60079	diaphyses	5.56152	tooth_root	3.42753					neurites	4.22428
	col22a1	8.68588	ibsp	5.94475	marfan	5.65864	xiii	5.12771	sdc1	4.83643	igfbp3	6.29274	bmp3	3.53889	patellar	4.20445	calcification	4.6048	diaphyses	5.57874	incisors	3.45972					neurite	4.2743
	spon1	8.56282	thbs4	5.80748	bowing	5.82496	xvii	5.14001	thbs4	4.81349	cd200	6.25204	thbs4	3.36293	tendon-bone	4.44222	calcified	4.65776	osteoarthropathy	5.86062	incisor	3.48648					outgrowth	4.29374
	scube1	8.19523	matn4	5.67221	deforming	6.11608	facit	5.16267	igfbp3	4.62481	col5a2	6.22064	hs6st2	3.29846	torn	4.55756	orthopedic	4.80774	sternal	5.94625	incisor	3.49398					repulsion	4.31715
	cdh11	7.8232	tnfrsf19	5.46305	bruck	6.13462	c-endopeptidase	6.01058	alpl	4.53733	cytl1	6.01477	loxl1	3.0826	tendinous	4.59507	staining	4.83121	misshapen	6.09219	dental_papilla	3.52965					slit	4.38262
	acp5	7.55505	loxl1	5.45714	tortuosity	6.50141	xxvii	6.12561	itga2	4.16501	col12a1	5.68973	knee	2.65449	tendinitis	4.75544	osseointegration	4.83249	acetabuli	7.34644	crown	3.62402					robo	4.41664
	pdgfra	7.47911	itga2	4.53691	chiari	6.80853			spon1	3.72496	agt	5.60248	knee	2.71002	hamstring	5.21201	coated	4.92036			pulp	3.64093					commissural	4.59576
	col18a1	6.92843	lamc3	4.3521					cdh11	3.25539	itga2	5.42456	osteoarthritis	2.94144	tendonitis	5.52592	material	5.1285			tooth_germ	3.64331					fasciculation	4.6294
	adam12	6.27399	adam12	3.60594					matn4	3.23602	thbs4	5.37982	knee_joint	2.98735	bursa_synovial	6.76027	nodule	5.13478			cementum	3.68273					defasciculation	4.94448
	igfbp3	5.56136	sema5a	3.34873					mrc1	3.21882	cdh11	5.34494	cartilage_articular	2.99435			injectable	5.21589			dental_pulp	3.70065					netrin	5.0645
	hs6st2	5.55975	serpine2	3.12735					cemip	3.19873	sfrp2	5.2906	joint	3.02961			immobilization	5.46382			tooth_crown	3.75891					axonogenesis	5.10236
	thbs1	5.38857	s1pr1	3.09341					metalloproteinases	3.3732	sdc1	5.11028	joints	3.12713			bone-implant	5.48072			odontogenesis	3.78433					slit-robo	5.18226
	loxl1	5.307	ptprb	3.03258					metalloproteinase	3.69541	h2-aa	5.07234	articular	3.14093			platelet-rich	5.48625			periodontal_ligament	3.87222					optic_tract	5.27629
	itga2	4.01599	heparan	3.61426					gelatinase	4.01948	ptprz1	5.06951	joints	3.15659			platelet-rich	5.50007			periodontal	3.94162					optic_chiasm	5.371
	sdc1	3.71433	proteoglycans	3.70775					collagenase	4.03171	slc37a2	4.94732	meniscus	3.2718			aortic	5.6073			odontogenic	3.96646					chiasm	5.38621
	angptl4	3.69723	proteoglycan	3.82447					proteinases	4.33484	prdm1	4.9258	meniscus	3.294			factor-2	5.67206			bell	4.06747					tectum	5.56443
	ace	3.67864	syndecan	4.06819					propeptide	4.4562	comp	4.90742	synovial	3.30034			implantable	5.85664			hers	4.17904					roundabout	5.63305
	pcsk6	3.32727	glycosaminoglycan	4.07009					latent	4.56642	alpl	4.8536	synovial	3.31614			calcifying	5.95155			ligament	4.20152					neuritic	5.94105
	cx3cl1	3.26303	sulfation	4.27533					procollagen	4.5906	cemip	4.65657	cruciate	3.31963			xenogenic	5.98771			papilla	4.20333					robo-slit	6.16906
	mrc1	3.26262	glypican	4.48078					stromelysin	4.64065	fbln1	4.56859	anterior_cruciate_ligament	3.40984			transdifferentiation	6.00636			cusp	4.21769					lewy	6.3382
	ecm2	3.04194	disaccharide	4.51881					remodelling	4.9268	col18a1	4.11441	osteophyte	3.47329			hyperphosphatemia	6.57452			periodontium	4.26273					lewy_bodies	6.43871
	cartilage	3.2965	heparanase	4.64252					propeptides	5.36604	ackr4	4.00518	synovial_fluid	3.48617			adp-activated	8.50606			periodontium	4.27273					tangle	6.60594
	cartilage	3.31087	glycocalyx	4.96254							scube1	3.85353	synovium	3.57933							deciduous	4.39276					postsynapse	7.15312
	ossification	3.4645	hyaluronan	4.97098							gfra1	3.80798	synovitis	3.88358							dental_sac	4.45006
	collagen	3.49071	glycocalyx	4.97212							bmp3	3.73047	degenerative	3.96251							knot	4.55611
	chondrocytes	3.51257	sulphate	5.1356							serpinf1	3.445	destruction	3.99258							cusps	4.59619
	chondrocytes	3.5552	6-o-sulfotransferase	5.30515							efnb2	3.31547	ligaments	4.02712							tooth_deciduous	4.59687
	endochondral	3.69965	hyaluronic	5.31851							tppp3	3.31267	ligaments	4.03753							intermedium	4.73515
	intervertebral	3.75371	uronic	5.41281							cdkn2a	3.20467	intraarticular	4.14833							malassez	5.17597
	chondrocyte	3.7682	coreceptor	5.91706							spon1	3.12989	transection	4.28801							teething	7.24887
	hypertrophic	3.86935	n-sulfoglucosamine	6.16714							serpine2	3.10233	menisci	4.37181
	vertebral	3.87082	gpi-linked	6.38232							nr4a2	3.0812	ligaments_articular	4.75675
	chondrogenesis	3.9632									ecm2	3.05611	medial_collateral_ligament_knee	5.10285
	degeneration	4.02343									deposition	3.54164
	disc	4.06379									macrophages	3.60615
	morphogenetic	4.08182									macrophages	3.6837
	cartilaginous	4.10919									injured	3.90005
	intervertebral_disc	4.12213									macrophage	3.93826
	pulposus	4.14511									remodeling	3.95343
	fibrosus	4.18653									fibrotic	3.99651
	hypertrophy	4.18746									regeneration	4.10496
	nucleus_pulposus	4.22261									monocyte	4.21137
	osteogenesis	4.23339									resident	4.22602
	annulus	4.25487									chemotactic	4.39157
	bmp	4.31935									paracrine	4.43045
	skeleton	4.48997									conditioned	4.46436
	annulus_fibrosus	4.50876									stellate	4.52037
	herniation	4.60679									alveolar	4.53443
	sclerotome	4.84607									chemoattractant	4.54045
	rib	5.04602									alveolar	4.56266
	appendicular	5.06744									hepatic_stellate	4.62362
	canal	5.40561									platelet-derived	4.73146
	flavum	5.41923									autocrine	4.74949
	ligamentum	5.52124									pdgf	4.79466
	ligamentum_flavum	5.53449									diseased	4.8129
	spinal_canal	5.53523									protein-1	4.9109
	sciatica	5.90917									kupffer	4.9627
											kupffer	4.96847
											hydroxyproline	4.97412
											timp	5.07845
											hscs	5.11939
											metallopeptidase	5.48537
											ipf	5.51038
											crescentic	6.55969
											antiglomerular	7.30917
											sarcoid	7.40532

## Sheet: 1.5 Compbio Upreg. DEG Output
Supplementary Table 1.5. Compbio outputs based on the upregulated DEGs from RNA-seq on NP tissues; K3Citrate vs. Control
Theme	C5a anaphylatoxin chemotactic receptor		Cysteinyl leukotriene receptor activity		Advanced glycation end-product receptor activity		Atopic dermatitis		Ulcerative Colitis/intestinal structure		Cardiomegaly		Degranulation Mast Cells/Eosinophils/Basophils		Monocyte Chemotaxis		Monocyte chemotactic protein-1 production		Proteases/Proteolytic Cleavage		Periodontitis		Vascular endothelial cell response to laminar fluid shear stress		Pathogen-associated myd88-dependent TLR-5 signaling		DAP12 interactions		Neutrophil collagenase activity		N-acetylmuramoyl-L-alanine amidase activity		Glycolytic process from fructose through fructose-6-phosphate		Cyclomaltodextrin glucanotransferase activity		NAD biosynthesis via nicotinamide riboside salvage pathway		SERPINs - Antitrypsin/Chymotrypsin		SH2/SH3 Domains		Ethanolamine-phosphate phospho-lyase activity		Retinoic acid receptor and retinoid X receptor agonists/antagonists		Muscle fiber atrophy		Ocular refractive media
Thematic Enrichment Score	24187.3		18211.5		17835.4		15872.7		13843.7		12580.3		12006.2		11952.9		11508.2		9607.71		8882.62		8505.44		8056.58		7480.19		6558.34		10143.7		7276.58		7117.64		7113.24		19682.2		16604.1		16538.6		13612		11333.2		10068
Coordinates	X: 3.29,Y: 25.18,Z:-34.95		X: 20.23,Y: 24.36,Z:-26.20		X: -4.67,Y: 22.33,Z:-36.00		X: 4.39,Y: -1.80,Z:-10.17		X: 1.41,Y: 12.09,Z:-31.76		X: 7.73,Y: 40.40,Z: 13.71		X: -6.26,Y: 18.35,Z:-30.20		X: -4.40,Y: 19.46,Z:-30.19		X: -3.23,Y: 15.15,Z:-29.22		X:-12.56,Y: 13.60,Z:-25.74		X: -9.39,Y: 33.29,Z:-22.97		X: 12.40,Y: 7.22,Z: 31.00		X: -4.62,Y: 9.88,Z:-38.85		X: 26.89,Y: 28.11,Z:-22.01		X:-13.62,Y: 28.75,Z:-25.18		X: -9.57,Y:-24.19,Z:-14.23		X: 15.70,Y:-39.67,Z: 3.18		X: 17.86,Y:-21.57,Z:-15.50		X: 26.11,Y:-15.46,Z:-33.28		X:-11.86,Y: 11.68,Z:-39.79		X:-16.15,Y: -4.42,Z:-40.03		X: 41.56,Y: 17.43,Z: -5.87		X: 29.73,Y: 15.63,Z:-27.62		X:-10.85,Y: 40.46,Z: 2.83		X:-15.47,Y: 27.74,Z: 27.04
Entity Total	13		7		19		11		16		5		26		30		36		28		10		5		18		12		13		4		6		2		5		21		21		17		22		9		3
Concept Total	14		12		4		27		37		6		40		39		40		18		18		29		12		3		27		18		9		27		14		14		28		3		14		32		30
P-Value	0.018		0.023		0.016		0.011		0.022		0.025		0.026		0.021		0.021		0.023		0.021		0.024		0.026		0.036		0.034		0.032		0.035		0.034		0.027		0.022		0.017		0.012		0.019		0.019		0.027
NEScore	2.2		2.208		2.329		2.504		2.309		2.321		2.325		2.422		2.439		2.504		2.594		2.573		2.526		2.429		2.515		2.341		2.445		2.474		2.556		2.201		2.32		2.461		2.391		2.507		2.423
Entity (gene)	Entity/Concept	Enrichment Score	Entity/Concept	Enrichment Score	Entity/Concept	Enrichment Score	Entity/Concept	Enrichment Score	Entity/Concept	Enrichment Score	Entity/Concept	Enrichment Score	Entity/Concept	Enrichment Score	Entity/Concept	Enrichment Score	Entity/Concept	Enrichment Score	Entity/Concept	Enrichment Score	Entity/Concept	Enrichment Score	Entity/Concept	Enrichment Score	Entity/Concept	Enrichment Score	Entity/Concept	Enrichment Score	Entity/Concept	Enrichment Score	Entity/Concept	Enrichment Score	Entity/Concept	Enrichment Score	Entity/Concept	Enrichment Score	Entity/Concept	Enrichment Score	Entity/Concept	Enrichment Score	Entity/Concept	Enrichment Score	Entity/Concept	Enrichment Score	Entity/Concept	Enrichment Score	Entity/Concept	Enrichment Score	Entity/Concept
Concept	c5ar1	1407.6	fpr2	770.579	s100a8	612.252	krt2	518.138	ltf	376.695	mgam	1564.13	rab37	133.736	ncf1	61.2271	cxcr2	57.3123	ctsl	151.779	mmp8	486.139	dab1	625.099	clec5a	312.907	clec5a	837.741	mmp8	193.819	pglyrp1	1003.01	hk3	732.024	mgam	926.847	aadat	364.057	hpx	255.055	npm2	347.048	etnppl	1782.37	pram1	438.513	trim63	586.393	mfrp
Super Cluster: Immune/Inflammatory Process	cd52	77.632	alox5ap	586.336	s100a9	525.918	asprv1	145.749	s100a8	94.7781	hk3	103.574	ltf	47.9	cybb	59.0747	c5ar1	43.2347	mmp8	38.4482	ltf	37.8891	nfil3	18.0386	pglyrp1	76.9129	ifitm6	59.4032	mmp25	57.0066	clec5a	10.9286	orm1	27.7123	ltf	7.2903	slc25a33	326.382	lrg1	221.956	hck	175.969	mmp25	38.7768	camp	106.622	rdh12	29.6818	rdh12
Super Cluster: Metabolism	tuba8	52.9443	ltb4r1	261.862	s100a7a	445.058	s100a7a	121.123	s100a9	72.4633	slco4c1	57.3235	ngp	45.815	ncf4	52.3757	fpr2	26.883	ltf	23.307	s100a8	22.848	pram1	16.7263	s100a8	17.5737	hck	35.0091	lcn2	28.3669	camp	9.79118	camp	10.1839	alpha-glucosidase	3.97331	ncf1	5.7771	ceacam2	147.899	hmgn5	69.2848	mmp8	36.3411	rdh12	74.7227	gchfr	20.5876	gchfr
Unassigned	fpr2	17.9741	c5ar1	7.77905	cd177	36.7371	s100a8	42.6157	camp	16.6685	trim63	5.08064	cxcr2	33.883	fpr2	36.8153	s100a8	23.9771	cstdc5	22.9443	s100a9	20.4524	btg2	6.73288	s100a9	14.7912	s100a9	19.9704	s100a8	17.442	mgam	4.68973	mgam	3.85389	alpha-amylase	4.07725	phf21b	4.81801	orm1	138.742	hist2h2bb	44.0519	camp	33.3662	c5ar1	17.2157	myo1f	13.2672	foveoschisis
	ltf	14.8037	cxcr2	7.0024	camp	23.748	s100a9	40.0205	pglyrp1	16.4641	ctsl	3.45283	mmp8	25.9752	c5ar1	30.8919	s100a9	22.0321	mmp25	22.8752	mmp25	10.8276	gchfr	3.96087	c5ar1	14.5836	cybb	10.3781	s100a9	14.5135	peptidoglycan	3.25534	hck	3.2632	carbohydrates	4.09472	cybb	3.30564	serpina1d	121.793	ncf1	21.0103	vwce	13.4239	krt2	16.7638	cybb	8.16222	microphthalmos
	ctsl	11.2681	ltf	3.9055	alox5ap	19.8171	camp	19.693	lcn2	16.4326	pompe	3.47926	lcn2	15.8887	cxcr2	28.7429	s100a7a	19.1242	trim63	19.0588	pglyrp1	10.7875	gyrus	4.187	camp	14.5774	camp	9.62302	c5ar1	8.6624	hemocytes	3.39673	s100a8	3.22383	beta-glucosidase	4.30603	nad	4.18954	pi16	42.7765	ncf4	15.0838	lcn2	11.8278	ncf1	14.824	mfrp	6.04043	drusen
	cxcr2	10.5538	cybb	3.01357	ncf1	16.9841	cstdc5	12.6977	ngp	9.41294	gaa	3.95909	cd177	14.705	s100a9	27.4311	camp	18.6411	asprv1	18.8673	lcn2	4.9967	dentate	4.19168	cybb	8.22757	csf3r	9.21858	cxcr2	7.80875	hemocytes	3.40401	hexokinase	3.96516	fermentation	4.38437	salvage	4.58249	ltf	26.5895	myo1f	14.5722	mcemp1	9.56226	hck	12.862	mgam	5.66127	hyperopia
	pglyrp1	10.3438	eicosanoids	3.13151	lcn2	15.8384	ctsl	6.98123	cd177	6.25838	glycogenosis	4.32239	btg2	14.1812	s100a8	24.9645	pglyrp1	14.0278	hpx	18.3331	hcls1	4.09826	dentate_gyrus	4.30899	fpr2	7.18987	cd52	8.8512	fpr2	7.55661	toll	3.41491	glucose-6-phosphate	4.10997	polysaccharides	4.46561	tryptophan	4.75436	asprv1	24.3331	hunk	12.7608	cd177	8.88877	fpr2	11.2317	ctsl	3.38959	axial_eye
	cd177	7.00996	leukotrienes	3.23709	pglyrp1	12.3191	lcn2	5.28744	cxcr2	6.10379	cardiomegaly	4.7852	c5ar1	14.1591	mmp8	13.2587	lcn2	12.5806	orm1	14.808	c5ar1	3.38874	layers	4.4252	mcemp1	6.043	c5ar1	6.88391	ltf	6.35036	hemolymph	3.58116	glycolytic	4.98178	amylase	4.54536	kynurenine	4.78753	serpinb1a	23.2047	cybb	9.39533	s100a9	8.03158	orm1	7.84624	lcn2	3.13881	refractive
	s100a8	4.49456	leukotriene	3.26149	cybb	10.9674	cxcr2	4.42564	mgam	5.62752	cardiorespiratory	5.33053	s100a9	12.7876	hck	11.4863	csf3r	11.8672	serpinb1a	14.1476	cxcr2	3.02077	reelin	4.45351	cxcr2	5.34645	ncf1	5.19695	ncf1	5.34662	hemolymph	3.61947	palmitoyltransferase	5.18814	beta-galactosidase	4.8125	nad-dependent	4.82973	lcn2	20.9371	cxcr2	6.13667	orm1	7.77767	s100a9	7.83829	atrophy	2.9176	axial
	s100a9	4.15998	5-lipoxygenase	3.3687	fpr2	10.5073	mmp8	4.2664	mmp8	5.23259	glycogenin	6.48952	hck	12.6792	camp	9.77118	cd52	10.6548	cd177	12.7498	periodontal	2.97075	lamination	4.68522	atf3	5.32259	ltf	4.48316	gchfr	4.25467	amidase	3.76921	phosphofructokinase	5.48144	fructose	5.12624	quinolinic	5.16631	mgam	16.9791	hpx	5.92459	s100a8	7.6123	cybb	7.81057	tibialis	3.0019	sclera
	lcn2	3.90329	lipoxin	3.4798	mcemp1	9.92711	epidermis	3.10544	cd52	4.66324			s100a8	12.2673	pi16	9.67399	ncf1	10.2894	lrg1	12.4801	periodontitis	2.97118	radial	4.79503	mapk13	5.1626	s100a8	3.95714	hpx	3.76581	midgut	3.97963	fructose-bisphosphate	5.8075	pullulanase	5.12761	3-dioxygenase	5.29467	s100a9	16.7481	arl4d	5.40913	retnlg	6.40408	csf3r	7.41014	extensor	3.20933	anterior_chamber
	cybb	3.36161	lipoxins	3.90063	mmp8	8.20016	epidermis	3.13455	fpr2	4.40201			fpr2	10.1344	clec5a	7.93084	cybb	10.1527	mgam	11.2789	gingival	3.0685	ca3	4.9075	hck	5.03173	dap12	0	clec5a	3.42156	melanization	4.00942	6-phosphofructokinase	6.20428	acetate	5.19248	nicotinamidase	5.38093	s100a8	14.6789	s100a8	5.33339	atf3	4.7295	s100a8	6.74412	wasting	3.20941	sclera
	c3b	3.52009	eicosanoid	4.11062	asprv1	6.78106	keratinocytes	3.43829	lrg1	3.73334			ifitm1	8.73795	ltf	7.75255	ifitm1	10.1014	cd52	10.2717	gingival_crevicular_fluid	3.26103	cajal-retzius	4.98644	ncf1	4.26873	monocyte-macrophage	0	synovial	3.65509	hemocyte	4.07196	lipopolysaccharide-mediated	6.42183	glucosidase	5.20442	riboside	5.52515	cd177	14.0974	cd177	5.16325	ctsl	4.29283	btg2	6.33065	fiber	3.43995	ophthalmologic
	complement-dependent	3.74956	prostaglandins	4.27547	orm1	6.3933	keratinocytes	3.45614	pram1	3.43172			pglyrp1	8.33217	csf3r	6.82538	ltb4r1	9.96684	camp	7.54836	periodontium	3.28481	subventricular	5.20197	ceacam2	4.07153	tyrosine-based	0	synovial	3.76457	n-acetylmuramoyl-l-alanine	4.44158	fetal-maternal	6.68663	beta-amylase	5.2612	nicotinate	5.65531	pglyrp1	11.3412	c5ar1	4.84901	csf3r	3.37107	hk3	5.79674	atrophic	3.50422	optical
	c5a	3.86543	cysteinyl	4.52251	ltf	6.05472	keratinocyte	3.48449	c5ar1	3.00462			cd52	8.06912	lcn2	6.06331	mmp8	9.59885	s100a8	6.87588	crevicular	3.28503	neurogenic	5.29221	lcn2	3.73637			joints	3.81948	amp	4.44615			alpha-mannosidase	5.29223	deacetylase	5.69174	mmp8	10.3712	clec5a	4.81174	alox5ap	3.26044	cxcr2	4.57948	hindlimb	3.52027	refraction
	c3a	3.91666	15-lipoxygenase	4.62836	retnlg	3.53785	hyperkeratosis	3.67108	gut	3.55898			camp	7.39776	retnlg	5.9236	ltf	9.40748	pi16	6.53039	periodontium	3.30801	reelin-mediated	5.34185	ctsl	3.43566			joints	3.88421	peritrophic	4.74458			alpha-galactosidase	5.34243	kynurenic	5.82591	camp	6.05407	s100a9	4.57528	pi16	3.04823	hpx	4.51119	hindlimb	3.54768	subretinal
	opsonization	4.0956	thromboxanes	4.78661	lrg1	3.144	epidermal	3.68439	mucosal	3.63937			mmp25	6.95989	alox5ap	5.65608	clec5a	8.47167	pglyrp1	6.2283	gingivitis	3.68419	radially	5.41071	ltf	3.34963			synovial_fluid	3.92204	oyster	4.80556			pullulan	5.42064	kynureninase	6.06497	ctsl	4.80782	ltf	4.3539	phospho-lyase	0	slfn4	4.3272	disuse	3.60098	flecks
	ic3b	4.15168	platelet-activating	4.79222	napsa	3.09731	dermatitis	3.7131	fecal	3.82019			cybb	6.86789	cd177	5.57294	nfil3	8.3067	serpina1d	6.10866	saliva	3.83912	ca1_hippocampal	5.48315	tlr	4.13268			erosion	4.04858	n-acetylmuramic	4.93355			liquefaction	5.45623	deacetylate	6.79013	napsa	4.64669	dab1	4.29059	ethanolamine-phosphate	0	ltf	4.08305	denervation	3.73226	cystoid
	c1q	4.18362			s100	3.92634	dermis	3.71865	lactoferrin	3.90221			ncf1	6.52347	cd52	5.43931	hck	6.84877	s100a9	6.03495	saliva	3.85256	superficial	5.54986	toll-like	4.22962			arthritic	4.13883	foregut	5.58335			rhizopus	5.55985			ifitm6	3.64252	mmp8	3.27889	metallopeptidase	0	lrg1	3.71047	fast-twitch	3.74349	choroid
	anaphylatoxin	4.20974			glycation	3.94054	dermis	3.7334	stool	3.92392			pram1	4.6573	pglyrp1	4.59591	cd177	6.46279	lcn2	5.95587	gingiva	3.92475	potentiation	5.58148	myd88-dependent	4.63433			synovitis	4.24368	mollusk	5.89646			transglycosylation	5.57525			hk3	3.04861	hcls1	3.1402			clec5a	3.34282	quadriceps	3.75629	choroid
	c3d	4.34573			rage	3.98989	atopic	3.79804	iga	4.1341			trim63	4.55122	mcemp1	4.35247	atf3	5.62508	cybb	5.62982	gingiva	3.9524	laminar	5.58588	pathogen-associated	4.63789			synovium	4.32428	ovotestis	6.51365			cyclomaltodextrin	6.01469			fibrinogen	4.29706	decondensation	4.75689			atf3	3.12571	sarcopenia	3.75775	posterior_eye_segment
	opsonin	4.34913			a12	4.83002	cornified	3.82769	flora	4.24104			mcemp1	4.06254	ltb4r1	3.90901	orm1	5.56812	ceacam2	4.65547	ligature	4.61322	neuritic	5.61092	c-type	4.65196			collagen	4.3697					glucanotransferase	6.05758			haptoglobin	4.31322	triggering	4.93203			promyelocytic	4.04317	quadriceps	3.78077	microphthalmia
	isotype	4.59149					psoriatic	3.92857	lysozyme	4.25338			ctsl	3.96711	atf3	3.70272	retnlg	4.87146	c5ar1	4.45628	nonsurgical	4.73455	ca3_hippocampal	5.63077	lectin	4.73792			synoviocytes	4.41334					acidity	6.16087			c-reactive	4.60591	egg	5.21207			retinoic	4.04693	tetanic	3.78708	angle-closure
	antibody-dependent	4.61066					keratin	4.00392	colitis	4.26285			lrg1	3.7313	lrg1	3.63206	mcemp1	4.54945	dab1	4.0643	diseased	5.01239	tangential	5.63785	myd88-independent	4.78277			synoviocytes	4.44459					beta-glucuronidase	6.16588			acute-phase	4.64059	histones	5.22401			all-trans	4.39189	myosin	3.80513	choroidal
	antibody-mediated	4.7306					dermal	4.02597	colonic	4.3258			orm1	3.33312	gchfr	3.37991	lrg1	4.48403	ngp	3.83696	calculus	5.52122	disabled	5.77319	caspase-1	4.95928			metalloproteinase	4.48778					neopullulanase	6.22926			alpha-1-antitrypsin	4.81983	sh3	5.48548			hl-60	4.54547	slow-twitch	3.83272	amblyopia
	isotypes	4.99279					acanthosis	4.12834	intestines	4.41113			systemic	3.75507	mmp25	3.31836	mmp25	4.3448	cxcr2	3.24244	holla	5.90475	somal	5.99918	dectin-1	4.99049			metalloproteinases	4.57057					bioactive	6.2809			leucine-rich	4.87708	eggs	5.48919			hl-60	4.55034	cachexia	3.88185	pigment_epithelium_eye
							spinous	4.23424	milk	4.44232			circulation	3.80534	ctsl	3.2964	hpx	4.3115	fpr2	3.05561	stimulants	6.5453	ca2_hippocampal	6.06942	inflammasomes	5.19885			pannus	4.60098					alpha-glucoside	6.59927			alpha-1	4.89285	sh2	5.50002			u937	4.71053	myotube	3.88573	hypermetropia
							cornification	4.32669	milk	4.44949			immunity	3.84076	ifitm6	3.17051	ncf4	4.30211	protease	3.30583			habituation	6.35868	clrs	5.30357			collagenase	4.71497					monoglucoside	7.88341			serpin	4.9646	pkc	5.56942			u937	4.74498	dystrophy	3.91261	retinal_vein
							keratinization	4.33741	proteobacteria	4.51315			matrix	3.84927	s100a7a	3.11169	ctsl	4.04882	proteases	3.36783			schaffer	6.44276	beta1-adrenergic	7.45653			destructive	4.96798									peptidase	5.01274	nucleosome	5.6525			retinoid	4.86567	fatigue	3.9809	cupping
							granular	4.38818	propria	4.53268			matrix	3.86781	macrophages	3.3294	ngp	3.7757	proteolytic	3.46801			pulmonary_artery	7.37128					intraarticular	4.98671									ceruloplasmin	5.16553	pronuclear	5.65815			25-dihydroxyvitamin	5.05495	iib	4.03209	optic_disk
							ichthyosis	4.4249	secreted	4.5464			excessive	3.91857	macrophages	3.3734	serpinb1a	3.54899	cathepsin	4.12675			catheter	7.58297					cia	5.01402									antitrypsin	5.38032	h2b	5.89701			rxr	5.10266	diaphragm	4.09915	glare
							hyperkeratotic	4.53948	ulcerative	4.57115			infiltrating	4.16194	monocytes	3.39337	mapk13	3.38742	glycoprotein	4.17038			radial_artery	7.89682					gelatinase	5.02397									carcinoembryonic	5.55986	nucleoplasmin	6.00914			trioxide	5.75106	diaphragm	4.10181	car
							keratinized	4.6945	escherichia	4.64642			degranulation	4.25389	monocytes	3.43859	slfn4	3.3758	cleaved	4.24307			interleukin-3	8.05372					ankle_joint	5.37742									cea	5.7079	pip3	6.07681			vdr	5.79365	fibers_skeletal	4.11014
							eczema	4.71922	cecum	4.70703			granules	4.31777	leukocyte	3.61102	trim63	3.14852	breakdown	4.37419									timp	5.42188									arginase	5.93039	traps	6.28691			lxr	6.17871	immobilization	4.13205
							hidradenitis	5.12194	cecum	4.71452			destruction	4.33572	endothelial	3.69932	myo1f	3.04894	proteinase	4.39632									polyarthritis	5.43201											h2a-h2b	6.38183			monoblastic	6.56715	unloading	4.22816
							telogen	5.30887	staphylococcus	4.72464			granule	4.40244	endothelial	3.71176	cytokine	2.73825	glycoproteins	4.40465									stromelysin	5.66502											c-src	6.42349					plantaris	4.24832
							intertriginous	7.36127	enterococcus	4.74201			priming	4.53414	atherosclerosis	3.71226	lymphocytes	2.90599	endopeptidase	4.47588									matrilysin	6.19192											extracellular_traps	6.47847					fibre	4.31008
									inflamed	4.80768			monoclonal	4.53626	atherosclerotic	3.87786	lymphocytes	2.92049	remodeling	4.48411									pillow	7.87648											blastula	6.60615					cachectic	4.39741
									calprotectin	4.81367			infiltrate	4.62067	phagocytosis	3.96997	chemokines	2.93555	leakage	4.67617									thrombocyte	8.03503											blastula	6.61022					respiratory_muscles	4.94495
									immunoglobulins	4.83493			autocrine	4.66747	chemotaxis	4.01126	chemokine	3.03528	proteinases	4.78225																					nucleosomal	6.63456					dex	5.4249
									butyrate	4.88734			neutralization	4.70238	phagocytic	4.0462	monocyte	3.09125	extracellular_space	4.80844																					polyspermy	6.64923
									secretions	4.96451			polarization	4.75125	phagocytes	4.22659	effector	3.19171	denatured	4.81662																					myristoylation	6.74582
									defenses	5.12			humoral	4.76877	phagocytes	4.23716	leukocytes	3.33933	adhesive	5.2432																					protein-tyrosine	6.8252
									fusobacterium	5.15938			exacerbation	4.85242	peritoneal	4.31071	th1	3.40143	deglycosylation	5.47958																					polyproline	6.99217
									ingested	5.16079			secreting	4.91143	macrophages_peritoneal	4.37429	th1	3.41866	glycopeptide	5.8434																					nucleolus-like	7.0197
									ingestion	5.23406			protein-1	4.91606	plaques	4.41024	clearance	3.43245																							nef	7.05844
									colostrum	5.25147			conditioned	4.9178	rupture	4.45605	chemoattractant	3.47376																							hypochlorous	7.08912
									colostrum	5.25439			asthma	4.92186	plaque	4.49691	chemotactic	3.49363																							chromatin-mediated	7.4215
									remission	5.5951			ifn	4.93683	foam	4.51624	complement	3.50434
									relapsing	5.9382			interleukin-8	5.17622	foam	4.52769	innate	3.53829
									peptostreptococcus	6.71627			azurophilic	5.18337	mobilization	4.53499	interleukin	3.5522
									mulberry	7.12512			interleukin-6	5.22223	killing	4.68656	spleen	3.58088
													exocytosis	5.2503	phagocyte	4.77655	spleen	3.58709
													interleukin-1	5.3263	peritoneal_cavity	4.80525	defense	3.60796
													inhaled	5.34995	peritonitis	4.87856	th2	3.61714
													sputum	5.4244	peritoneum	4.88768	th2	3.62869
													sputum	5.4342	peritoneum	4.89694	anti-inflammatory	3.68755
													secretory_vesicles	5.5501	atheroma	5.20763	arthritis	3.76493
													chemoattraction	5.63376	adventitia	5.38688	adaptive	3.88626
													ip-10	5.71297	adventitia	5.38886	rheumatoid	3.90659
													asthmatic	5.75899	hyperlipidemic	5.49604	influenza	3.92736
													azurophil	6.12017	ruptured	5.61796	antagonist	3.96289
													exocytic	6.48061	pertussis	5.62518	c-x-c	3.98187
													rabs	7.00965	exudate	5.68761	mononuclear	4.01677
													protein-arginine	7.04821	atheromatous	5.70083	c-c	4.05368
															exudates	5.80531	lps	4.10877
															brachiocephalic	6.1863	lipopolysaccharide	4.14499
															coronary_vessels	6.23332	macrophages_alveolar	4.16773
																	pneumonia	4.20008
																	distress	4.38588
																	tnf	4.39817
																	p65	4.44801
																	psoriasis	4.56701
																	jak	4.59369
																	janus	4.9806
[truncated: 9 more columns]
