# Supplementary material for: Oral Citrate Supplementation Mitigates Age‐Associated Pathologic Intervertebral Disc Calcification in LG/J Mice
Source: Aging Cell. 2025 Feb 11;24(5):e14504. doi: 10.1111/acel.14504 (PMC12073913; doi:10.1111/acel.14504)
Supplement: Supplementary file 3 — Appendix S2. [file ACEL-24-e14504-s001.xlsx]

## Sheet: 2.1 IHC Reagents
	Antibody	Concentration	Company	Catalog
	anti-carbonic anhydrase 3	1:150	Santa Cruz Biotechnology	sc-50715
	anti-glucose transporter I	1:200	Abcam	ab40084
	anti-collagen type I	1:100	Sigma-Aldrich	ABT123
	F-collagen hybridizing peptide	Manufacturer's Specifications	3Helix	FLU300
	Vector® Blue Substrate Kit, Alkaline Phosphatase (TNAP)	Manufacturer's Specifications	Vector Laboratories	SK-5300
	anti-aggrecan	1:50	Millipore Sigma	AB1031
	anti-collagen X	1:500	Abcam	ab58632
	In Situ Cell Death Detection Kit (TUNEL)	Manufacturer's Specifications	Roche Diagnostics	12156792910
	Supplementary Table 2.1. Immunohistochemistry reagents

## Sheet: 2.2 qRT-PCR Primers
	Gene	Forward Sequence (5’-3’)	Reverse Sequence (5’-3’)
	Hprt1	CCTCATGGACTGATTATGGACAG	TCAGCAAAGAACTTATAGCCCC
	Sox9	GAAGTCGCTGAAGAACGGACAAG	GCTGTAGTGAGGAAGGTTGAAGGG
	Acan	GATCTACCGCTGTGAAGTGATG	GGGTGTAGCGTGTGGAAATAG
	Col2a1	GCTGGTGAAGAAGGCAAACGAG	CCATCTTGACCTGGGAATCCAC
	Runx2	ACTCTTCTGGAGCCGTTTATG	GTGAATCTGGCCATGTTTGTG
	Col10a1	AACGCCCACAGGCATAAA	GGAATGCCTTGTTCTCCTCTTA
	Mmp13	GACACAGCAAGCCAGAATAAAG	GGAAAGCAGAGAGGGATTAACA
	Col1a1	AGACCTGTGTGTTCCCTACT	GAATCCATCGGTCATGCTCTC
	Ihh	CTCAGACCGTGACCGAAATAAG	TGGGCCTTGGACTCGTAATA
	Alpl	GGAATACGAACTGGATGAGAAGG	GGTTCCAGACATAGTGGGAATG
	Bglap (Ocn)	CTGCCCTAAAGCCAAACTCT	AGCTGCTGTGACATCCATAC
	Sp7	TGGAGAGGGAAAGGGATTCT	GAAATCTACGAGCAAGGTCTCC
	Fgfr3	TCTGGGCTAAGGATGGTACA	ATCTTCGTGGGAGGCATTTAG
	Supplementary Table 2.2. Mouse primer sequences used in ATDC5 experiments.
